# Supplementary material for: Age-Related Gene Expression in the Frontal Cortex Suggests Synaptic Function Changes in Specific Inhibitory Neuron Subtypes
Source: Front Aging Neurosci. 2017 May 29;9:162. doi: 10.3389/fnagi.2017.00162 (PMC5446995; doi:10.3389/fnagi.2017.00162)
Supplement: Supplementary file 1 [file Table_1.csv]

id	name	geneCount	AUROC	p	p.adjusted	targetCellType	spec.AUROC	spec.p	synonyms	synonymIDs	combinedGroups
GO:0007268	synaptic transmission	191	0.3058108329	2.0439932536776E-19	7.62777402407405E-15	CelltypeNonSpecific	0.4355585082	0.0027877055	synaptic transmission, synaptic signaling, trans-synaptic signaling	GO:0007268, GO:0099536, GO:0099537	3
GO:0034220	ion transmembrane transport	189	0.3399075982	1.44437624501779E-13	5.38997883353288E-09	CelltypeNonSpecific	0.4172102327	0.0001319692			1
GO:0098793	presynapse	105	0.3021611124	5.05025140274128E-12	1.88455181344693E-07	CelltypeNonSpecific	0.4031818535	0.0007282417			1
GO:0050877	neurological system process	159	0.338567809	6.36556984690679E-12	2.37531238837327E-07	CelltypeNonSpecific	0.4805252857	0.40716952			1
GO:0005887	integral component of plasma membrane	159	0.3436184723	2.80920787138188E-11	1.04822782512743E-06	CelltypeNonSpecific	0.5388523005	0.0981925227			1
GO:0022857	transmembrane transporter activity	169	0.3511926005	7.07102537388951E-11	2.63841169775939E-06	CelltypeNonSpecific	0.4213171546	0.0005668122			1
GO:0022891	substrate-specific transmembrane transporter activity	158	0.3467039017	7.74664617765003E-11	2.89042862180478E-06	CelltypeNonSpecific	0.4101232202	0.0001366856			1
GO:0098660	inorganic ion transmembrane transport	149	0.3441502325	1.25714661998527E-10	4.69053975382704E-06	CelltypeNonSpecific	0.4102468404	0.0002119808			1
GO:0031226	intrinsic component of plasma membrane	165	0.3523783593	1.61117285251163E-10	6.01128591272088E-06	CelltypeNonSpecific	0.5458760651	0.0469044202			1
GO:0015075	ion transmembrane transporter activity	144	0.3491706139	9.08059643861915E-10	3.38787972528442E-05	CelltypeNonSpecific	0.4152025042	0.0005744846			1
GO:0022890	inorganic cation transmembrane transporter activity	102	0.3244049902	1.51589636286461E-09	5.65550615057531E-05	CelltypeNonSpecific	0.405705959	0.0011750471			1
GO:0008380	RNA splicing	170	0.6364109674	1.86308733042256E-09	6.95061990360745E-05	CelltypeNonSpecific	0.5005742655	0.979851281			1
GO:0022892	substrate-specific transporter activity	197	0.3728326512	2.13991142910277E-09	7.98315357741078E-05	CelltypeNonSpecific	0.4312910953	0.0012178111			1
GO:0008021	synaptic vesicle	64	0.2857121297	4.17085455835955E-09	0.0001555937	CelltypeNonSpecific	0.403030425	0.0078246135			1
GO:0098662	inorganic cation transmembrane transport	134	0.3513263721	5.42900196440253E-09	0.0002025235	CelltypeNonSpecific	0.4050449334	0.0001947711			1
GO:0098655	cation transmembrane transport	137	0.353341949	0.000000006	0.0002254303	CelltypeNonSpecific	0.4096351328	0.0003392843			1
GO:1990351	transporter complex	73	0.3012725528	6.14749069664851E-09	0.0002293137	CelltypeNonSpecific	0.4348618416	0.0567514029			1
GO:0006397	mRNA processing	186	0.6263371225	6.4542828388742E-09	0.0002407512	CelltypeNonSpecific	0.5007645822	0.9720098241			1
GO:0070382	exocytic vesicle	66	0.2923305217	7.37312308912178E-09	0.0002750175	CelltypeNonSpecific	0.4095790378	0.0118165204			1
GO:0098590	plasma membrane region	178	0.3721346812	9.45216279786043E-09	0.0003525562	CelltypeNonSpecific	0.4734666977	0.2336024752			1
GO:0034702	ion channel complex	60	0.2854394427	1.18724271935637E-08	0.0004428178	CelltypeNonSpecific	0.474153269	0.4922300657			1
GO:0006812	cation transport	198	0.3799655369	1.47557086969019E-08	0.0005503437	CelltypeNonSpecific	0.4396522425	0.0044027082			1
GO:0097060	synaptic membrane	88	0.3239336912	0.000000017	0.0006321767	CelltypeNonSpecific	0.4768450239	0.4582363777			1
GO:0007268	synaptic transmission	25	0.1628901734	0.000000018	0.000671285	Sst Cdk6	0.5729479769	0.2233849663	synaptic transmission, synaptic signaling, trans-synaptic signaling	GO:0007268, GO:0099536, GO:0099537	3
GO:0030424	axon	151	0.3659296859	2.56877692512921E-08	0.0009579997	CelltypeNonSpecific	0.4630167877	0.1245270453			1
GO:0008324	cation transmembrane transporter activity	109	0.3436575563	2.77081943905564E-08	0.0010333217	CelltypeNonSpecific	0.4236488046	0.0066683467			1
GO:0007267	cell-cell signaling	36	0.2213101161	3.8842158262407E-08	0.0014485018	Sst Cdk6	0.5773631841	0.1272375993			1
GO:1902495	transmembrane transporter complex	69	0.3069416598	3.93985429226267E-08	0.0014692111	CelltypeNonSpecific	0.4463029691	0.1265335479			1
GO:0044297	cell body	141	0.3652493977	6.05237036800621E-08	0.0022569289	CelltypeNonSpecific	0.4493864277	0.0418771737			1
GO:0046873	metal ion transmembrane transporter activity	61	0.3000384922	8.46913073775536E-08	0.0031580542	CelltypeNonSpecific	0.5333800864	0.3712300163			1
GO:0050803	regulation of synapse structure or activity	80	0.3257119741	9.78679628814096E-08	0.0036493006	CelltypeNonSpecific	0.4737540453	0.4221562979			1
GO:0050804	modulation of synaptic transmission	91	0.3363051369	9.80724832716404E-08	0.0036568287	CelltypeNonSpecific	0.4371049542	0.0405636004			1
GO:0007600	sensory perception	77	0.3238355566	1.23254582349338E-07	0.0045956704	CelltypeNonSpecific	0.5061534004	0.853488393			1
GO:0015267	channel activity	71	0.3168173286	1.25150426397713E-07	0.0046662336	CelltypeNonSpecific	0.4523858219	0.1694796972	channel activity, passive transmembrane transporter activity	GO:0015267, GO:0022803	2
GO:0005216	ion channel activity	62	0.304282393	1.25637922758572E-07	0.0046842843	CelltypeNonSpecific	0.4640418068	0.3315748386	ion channel activity, substrate-specific channel activity	GO:0005216, GO:0022838	2
GO:0043025	neuronal cell body	121	0.3594133289	1.4967634030459E-07	0.005580383	CelltypeNonSpecific	0.4962418243	0.8883650969			1
GO:0022836	gated channel activity	51	0.2887174748	2.17491404740065E-07	0.0081085146	CelltypeNonSpecific	0.4785596188	0.5989148299			1
GO:0030133	transport vesicle	111	0.3561488916	2.51648748521144E-07	0.009381717	CelltypeNonSpecific	0.4373742818	0.024778125			1
GO:0005516	calmodulin binding	42	0.2692805383	2.68498149621824E-07	0.010009611	CelltypeNonSpecific	0.4701163074	0.5052589216			1
GO:0007267	cell-cell signaling	18	0.131986532	3.06392769451204E-07	0.0114220161	Vip Mybpc1	0.4313131313	0.3402828939			1
GO:0098797	plasma membrane protein complex	84	0.3365892047	3.08687640193951E-07	0.0115072579	CelltypeNonSpecific	0.4900433602	0.7552019902			1
GO:0023061	signal release	110	0.3584343434	4.36155054962294E-07	0.016258552	CelltypeNonSpecific	0.4176737968	0.0033013512			1
GO:0030001	metal ion transport	150	0.3807174393	7.86364129708443E-07	0.0293125093	CelltypeNonSpecific	0.4429889625	0.0182534915			1
GO:0006325	chromatin organization	156	0.6166399953	8.01587146257175E-07	0.0298791609	CelltypeNonSpecific	0.5398390414	0.0918842926			1
GO:0012506	vesicle membrane	143	0.3787474501	9.2280967335261E-07	0.0343968078	CelltypeNonSpecific	0.4313601826	0.0054691063			1
GO:0007610	behavior	145	0.3797526361	9.63079448668601E-07	0.0358968603	CelltypeNonSpecific	0.4664873183	0.1721533351			1
GO:0044708	single-organism behavior	111	0.3643303323	1.15505336934656E-06	0.0430511492	CelltypeNonSpecific	0.4461476841	0.0535633868			1
GO:0099531	presynaptic process involved in synaptic transmission	53	0.3060272032	1.23522997491535E-06	0.0460382564	CelltypeNonSpecific	0.3755606806	0.0018624746			1
GO:0030659	cytoplasmic vesicle membrane	137	0.3782311845	0.000001375	0.0512461482	CelltypeNonSpecific	0.429193711	0.0049893939			1
GO:0007215	glutamate receptor signaling pathway	23	0.2083834155	1.39151833984618E-06	0.051860497	CelltypeNonSpecific	0.4450339177	0.3630395311			1
GO:0098794	postsynapse	139	0.3803336743	1.76908216522989E-06	0.0659301541	CelltypeNonSpecific	0.4898518664	0.6853587456			1
GO:0019233	sensory perception of pain	19	0.1832667992	1.86679051934803E-06	0.0695696823	CelltypeNonSpecific	0.5863802636	0.1935776949			1
GO:0006333	chromatin assembly or disassembly	34	0.7372636555	1.88036077444821E-06	0.0700735246	CelltypeNonSpecific	0.5398596939	0.4233768458			1
GO:0036477	somatodendritic compartment	197	0.3989799908	1.97627570341148E-06	0.0736459141	CelltypeNonSpecific	0.4875077047	0.5564793036			1
GO:0006836	neurotransmitter transport	59	0.3196803034	0.000002011	0.0749385804	CelltypeNonSpecific	0.3769293213	0.0011807207			1
GO:0000377	RNA splicing, via transesterification reactions with bulged adenosine as nucleophile	138	0.6189946097	2.02076092876205E-06	0.0752996145	CelltypeNonSpecific	0.4828498798	0.4935037366	RNA splicing, via transesterification reactions with bulged adenosine as nucleophile, mRNA splicing, via spliceosome	GO:0000377, GO:0000398	2
GO:0007269	neurotransmitter secretion	51	0.3069296972	2.17018382200458E-06	0.0808653896	CelltypeNonSpecific	0.376974772	0.002541624			1
GO:0007268	synaptic transmission	23	0.2091549853	2.25669595011098E-06	0.0840867478	Sst Tacstd2	0.5153243051	0.8037058946	synaptic transmission, synaptic signaling, trans-synaptic signaling	GO:0007268, GO:0099536, GO:0099537	3
GO:1990138	neuron projection extension	40	0.2841054313	2.61121415086706E-06	0.0972938393	CelltypeNonSpecific	0.4983146965	0.9708065403			1
GO:0007611	learning or memory	63	0.327478658	2.66124847549268E-06	0.0991554569	CelltypeNonSpecific	0.4546722455	0.2173532914			1
GO:0099600	transmembrane receptor activity	58	0.3205777413	2.74316440813199E-06	0.1022048195	CelltypeNonSpecific	0.5806832284	0.0349789349			1
GO:0000375	RNA splicing, via transesterification reactions	139	0.6166855257	2.93817660647145E-06	0.1094676458	CelltypeNonSpecific	0.4866619519	0.5930943669			1
GO:0043005	neuron projection	28	0.2355268638	0.000003253	0.1211939536	Sst Cdk6	0.4745939192	0.6554063793			1
GO:0050804	modulation of synaptic transmission	17	0.1720820322	3.76991185033283E-06	0.140448066	L6b Rgs12	0.3796100937	0.0896712154			1
GO:0044456	synapse part	56	0.3177210202	4.31835545339978E-06	0.1608760141	L4 Arf5	0.540568133	0.3065022784			1
GO:0061564	axon development	69	0.3347914457	4.3671653700012E-06	0.1626900115	L4 Arf5	0.5455107812	0.205823398			1
GO:0015077	monovalent inorganic cation transmembrane transporter activity	76	0.3461963733	4.47589253224483E-06	0.1667359486	CelltypeNonSpecific	0.3751233287	0.0001952681			1
GO:0001505	regulation of neurotransmitter levels	55	0.3204786225	4.85383670654865E-06	0.1808102712	CelltypeNonSpecific	0.3737808259	0.0013099318			1
GO:0032940	secretion by cell	196	0.4026889505	4.86913050530622E-06	0.1813751113	CelltypeNonSpecific	0.4442721271	0.008862325			1
GO:0034702	ion channel complex	12	0.1130454968	5.10973524111197E-06	0.190332528	Sst Cdk6	0.5413184773	0.6271706757	ion channel complex, transmembrane transporter complex, transporter complex	GO:0034702, GO:1902495, GO:1990351	3
GO:0050890	cognition	73	0.3441111814	5.12342532558335E-06	0.1908373465	CelltypeNonSpecific	0.4729234213	0.4284056887			1
GO:0036477	somatodendritic compartment	22	0.2102109924	5.12486009400697E-06	0.1908856639	Sst Cdk6	0.5593904663	0.3504850969			1
GO:0044433	cytoplasmic vesicle part	148	0.3894704599	5.43629677418413E-06	0.2024803097	CelltypeNonSpecific	0.4224292128	0.0014165251			1
GO:0042552	myelination	26	0.760737334	0.000005457	0.203245073	Oligo 9630013A20Rik	0.6624137675	0.0046280618			1
GO:0043005	neuron projection	24	0.2264294404	5.635925449027E-06	0.2099044074	Sst Tacstd2	0.5002281022	0.9974829215			1
GO:0050808	synapse organization	65	0.3360634213	5.88350943543767E-06	0.2191195419	CelltypeNonSpecific	0.5177009786	0.6247559047			1
GO:0044033	multi-organism metabolic process	97	0.6348140271	5.95947988654892E-06	0.2219429499	CelltypeNonSpecific	0.3948423415	0.0004127728			1
GO:0016607	nuclear speck	75	0.6506858806	6.07662302635768E-06	0.2262995181	CelltypeNonSpecific	0.5163733777	0.6230833405			1
GO:0005681	spliceosomal complex	80	0.6473867314	6.548878444588E-06	0.2438802333	CelltypeNonSpecific	0.5521723301	0.1105649094			1
GO:0048667	cell morphogenesis involved in neuron differentiation	34	0.2711354309	6.73652567437117E-06	0.2508614796	L5b Tph2	0.4884632923	0.820808484			1
GO:0043235	receptor complex	50	0.3149551282	0.000006925	0.2578745345	CelltypeNonSpecific	0.5121730769	0.7674646674			1
GO:0048167	regulation of synaptic plasticity	56	0.3251158363	7.0388160955003E-06	0.2621043949	CelltypeNonSpecific	0.42768832	0.0632350487			1
GO:0019083	viral transcription	92	0.6363851456	0.000008022	0.2987069901	CelltypeNonSpecific	0.3912655027	0.000371654			1
GO:0099503	secretory vesicle	108	0.3739204587	8.19143956724188E-06	0.3050082523	CelltypeNonSpecific	0.4148795268	0.0026025491			1
GO:0019080	viral gene expression	96	0.633142892	8.61472396539926E-06	0.3207606321	CelltypeNonSpecific	0.3914247181	0.0002852839			1
GO:0031175	neuron projection development	98	0.3636927022	8.61693319430011E-06	0.3208342736	L4 Arf5	0.4900630409	0.7457911513			1
GO:0030672	synaptic vesicle membrane	30	0.2643949045	8.65576231962902E-06	0.3222713427	CelltypeNonSpecific	0.4104140127	0.0907708541	synaptic vesicle membrane, exocytic vesicle membrane	GO:0030672, GO:0099501	2
GO:0005261	cation channel activity	39	0.2933772285	8.93074121431237E-06	0.3325004262	CelltypeNonSpecific	0.5136804003	0.768764211			1
GO:0043269	regulation of ion transport	117	0.3792346606	8.99454687500527E-06	0.3348669802	CelltypeNonSpecific	0.4975322018	0.9277467688			1
GO:0034728	nucleosome organization	33	0.724104288	9.18372550796135E-06	0.3419009169	CelltypeNonSpecific	0.5020913631	0.9670580997			1
GO:0007411	axon guidance	157	0.3955767048	9.95753931331441E-06	0.3706992736	CelltypeNonSpecific	0.4228259284	0.0010939386	axon guidance, neuron projection guidance	GO:0007411, GO:0097485	2
GO:0034655	nucleobase-containing compound catabolic process	132	0.6123870369	1.19723519334876E-05	0.4456947454	CelltypeNonSpecific	0.4436306781	0.0281012741			1
GO:0097458	neuron part	37	0.2815989642	1.30174546530783E-05	0.4845877669	Sst Cdk6	0.4927981874	0.8863025739			1
GO:0007272	ensheathment of neurons	28	0.741131815	1.30624675594976E-05	0.4862503549	Oligo 9630013A20Rik	0.6760179434	0.0014632399	ensheathment of neurons, axon ensheathment	GO:0007272, GO:0008366	2
GO:0070972	protein localization to endoplasmic reticulum	75	0.6459190964	1.34431007760044E-05	0.5004059833	CelltypeNonSpecific	0.3679022216	8.13222710396563E-05			1
GO:0045202	synapse	16	0.1783450704	1.3443325158316E-05	0.5004059833	Sst Cdk6	0.5822183099	0.2662571645			1
GO:0050890	cognition	12	0.1363960114	1.54135257235632E-05	0.5737222545	L6b Rgs12	0.3818850902	0.1603996125			1
GO:0006470	protein dephosphorylation	88	0.3655462805	1.65171270415321E-05	0.6147839856	CelltypeNonSpecific	0.4924783199	0.8096232671			1
GO:0045202	synapse	69	0.3451455167	1.6681837677263E-05	0.6208979983	L4 Arf5	0.5362760693	0.3132717958			1
GO:0070838	divalent metal ion transport	72	0.3520550893	1.7214243332515E-05	0.6406969226	CelltypeNonSpecific	0.4784628075	0.5315332941	divalent metal ion transport, divalent inorganic cation transport	GO:0070838, GO:0072511	2
GO:0048812	neuron projection morphogenesis	77	0.353390462	1.80062201654943E-05	0.6701555021	L4 Arf5	0.5415291676	0.2245283319			1
GO:0004871	signal transducer activity	126	0.3881301754	2.0265395070344E-05	0.7542172083	CelltypeNonSpecific	0.5320406524	0.2222264186			1
GO:0045211	postsynaptic membrane	66	0.3473182209	2.12683407268628E-05	0.7915225685	CelltypeNonSpecific	0.5008786317	0.9805364922			1
GO:0098794	postsynapse	39	0.2999797704	0.000021964	0.8173910604	L4 Arf5	0.5482476104	0.3060762398			1
GO:0031175	neuron projection development	20	0.2210144928	2.22132120768697E-05	0.8266424742	Sst Tacstd2	0.4079710145	0.1619182997			1
GO:0098798	mitochondrial protein complex	91	0.3708461074	2.6048433865896E-05	0.9693403695	CelltypeNonSpecific	0.2693503314	5.89123220609941E-14			1
GO:0004872	receptor activity	86	0.3673687147	2.64763212017889E-05	0.9852368646	CelltypeNonSpecific	0.5343483244	0.2765378889	receptor activity, molecular transducer activity	GO:0004872, GO:0060089	2
GO:0072599	establishment of protein localization to endoplasmic reticulum	71	0.6445063123	2.68856553176823E-05	1	CelltypeNonSpecific	0.3551081343	2.55868054811922E-05			1
GO:0048667	cell morphogenesis involved in neuron differentiation	73	0.3529354207	2.70551611093983E-05	1	L4 Arf5	0.548560246	0.1658444312			1
GO:0033267	axon part	71	0.3545850774	0.000027168	1	CelltypeNonSpecific	0.422071636	0.0245369167			1
GO:0007409	axonogenesis	28	0.2662936142	2.77637472533421E-05	1	L5b Tph2	0.5247421549	0.6575755213	axonogenesis, axon development	GO:0007409, GO:0061564	2
GO:0006613	cotranslational protein targeting to membrane	70	0.6451604107	2.80621401861678E-05	1	CelltypeNonSpecific	0.3470497071	1.01745228619595E-05			1
GO:0009069	serine family amino acid metabolic process	62	0.6551044132	2.80956803029594E-05	1	CelltypeNonSpecific	0.3634636941	0.0002269466			1
GO:0008076	voltage-gated potassium channel complex	16	0.1969522828	2.81740682831338E-05	1	CelltypeNonSpecific	0.5085803741	0.9057213281	voltage-gated potassium channel complex, potassium channel complex	GO:0008076, GO:0034705	2
GO:0050804	modulation of synaptic transmission	25	0.2552529183	2.83664499728108E-05	1	L4 Arf5	0.4649027237	0.548489437			1
GO:0042734	presynaptic membrane	18	0.214713762	2.91348937344493E-05	1	CelltypeNonSpecific	0.4940249577	0.9303359099			1
GO:0071103	DNA conformation change	47	0.6771857393	2.96838421172402E-05	1	CelltypeNonSpecific	0.5798911303	0.0597255481			1
GO:0006401	RNA catabolic process	103	0.620757769	2.97723014855417E-05	1	CelltypeNonSpecific	0.4148419916	0.0032366219			1
GO:0030665	clathrin-coated vesicle membrane	27	0.2671191714	3.00349463940807E-05	1	CelltypeNonSpecific	0.3897196592	0.0481369849			1
GO:0030425	dendrite	144	0.3973319197	0.000030585	1	CelltypeNonSpecific	0.4941617096	0.8126313063			1
GO:0022843	voltage-gated cation channel activity	24	0.2535229922	3.09691487898171E-05	1	CelltypeNonSpecific	0.5683142615	0.248237704			1
GO:0001887	selenium compound metabolic process	67	0.6484384394	3.13385406849044E-05	1	CelltypeNonSpecific	0.3559578838	5.34052798516054E-05			1
GO:0097060	synaptic membrane	29	0.2736395474	3.15664767354343E-05	1	L4 Arf5	0.5829067888	0.1274769615			1
GO:0060078	regulation of postsynaptic membrane potential	28	0.271903701	3.15737967594241E-05	1	CelltypeNonSpecific	0.5188460489	0.7310216685			1
GO:0031497	chromatin assembly	28	0.7280167318	3.17751834845531E-05	1	CelltypeNonSpecific	0.5068655088	0.9003918375			1
GO:0022626	cytosolic ribosome	61	0.6552789627	3.18518671018594E-05	1	CelltypeNonSpecific	0.3595378831	0.0001679767			1
GO:0048812	neuron projection morphogenesis	35	0.2917923691	3.29497383771534E-05	1	L5b Tph2	0.4922360248	0.8772922887			1
GO:0007409	axonogenesis	66	0.3487151147	3.7922887134625E-05	1	L4 Arf5	0.5497374965	0.175637815			1
GO:0048812	neuron projection morphogenesis	22	0.2385728796	0.00003847	1	Vip Sncg	0.5180294566	0.7772040238			1
GO:0043228	non-membrane-bounded organelle	66	0.6660050285	3.98466848196679E-05	1	Pvalb Cpne5	0.5195183274	0.6295745892	non-membrane-bounded organelle, intracellular non-membrane-bounded organelle	GO:0043228, GO:0043232	2
GO:0019439	aromatic compound catabolic process	137	0.6035796025	4.00282295176269E-05	1	CelltypeNonSpecific	0.4440184732	0.0264286856			1
GO:0009952	anterior/posterior pattern specification	16	0.2004279601	4.11463351160955E-05	1	Endo Xdh	0.5691868759	0.3438151893			1
GO:0098802	plasma membrane receptor complex	30	0.2829193206	4.15775765645991E-05	1	CelltypeNonSpecific	0.5245435244	0.6431503787			1
GO:0000184	nuclear-transcribed mRNA catabolic process, nonsense-mediated decay	67	0.6460574985	4.19024473345964E-05	1	CelltypeNonSpecific	0.3767370046	0.0005454886			1
GO:0048666	neuron development	106	0.3789822877	0.000042952	1	L4 Arf5	0.4903568369	0.7445516691			1
GO:0044270	cellular nitrogen compound catabolic process	137	0.6031536312	4.30583230726579E-05	1	CelltypeNonSpecific	0.4461820221	0.0328378569			1
GO:0048699	generation of neurons	49	0.3235271467	4.31025506360851E-05	1	L5 Ucma	0.5644589911	0.135251356			1
GO:0098742	cell-cell adhesion via plasma-membrane adhesion molecules	23	0.2529393073	4.33602833762371E-05	1	CelltypeNonSpecific	0.497796383	0.9709984149			1
GO:0017158	regulation of calcium ion-dependent exocytosis	16	0.2055326569	4.71808583865472E-05	1	CelltypeNonSpecific	0.2771876982	0.002077288			1
GO:0006334	nucleosome assembly	25	0.7357710652	4.76653961913149E-05	1	CelltypeNonSpecific	0.4531510334	0.4190878706			1
GO:0019058	viral life cycle	145	0.5997788544	0.000048009	1	CelltypeNonSpecific	0.4160341978	0.0006242267			1
GO:0099565	chemical synaptic transmission, postsynaptic	30	0.2852972399	5.04274666930876E-05	1	CelltypeNonSpecific	0.4971974522	0.9578802414			1
GO:0045047	protein targeting to ER	69	0.6413179724	5.13041102509798E-05	1	CelltypeNonSpecific	0.3460737327	1.02935119412081E-05			1
GO:0071824	protein-DNA complex subunit organization	48	0.6700298954	5.14398969858167E-05	1	CelltypeNonSpecific	0.4723534593	0.5103511266			1
GO:0016358	dendrite development	56	0.3425256904	5.22626220895991E-05	1	CelltypeNonSpecific	0.4891847876	0.7811985536			1
GO:0043005	neuron projection	24	0.2568318318	0.000054333	1	L5 Ucma	0.4186186186	0.1768966758			1
GO:0010941	regulation of cell death	14	0.8182716049	5.47486369501627E-05	1	Sst Cbln4	0.5587654321	0.45787286	regulation of cell death, regulation of programmed cell death	GO:0010941, GO:0043067	2
GO:0007409	axonogenesis	17	0.213672496	5.71976805470482E-05	1	Sst Tacstd2	0.3957604663	0.1430513971	axonogenesis, neuron projection morphogenesis, axon development	GO:0007409, GO:0048812, GO:0061564	3
GO:0031090	organelle membrane	179	0.5947623615	5.81474044879787E-05	1	Micro Ctss	0.4698988971	0.2016322381			1
GO:0046700	heterocycle catabolic process	138	0.6006438568	0.000062075	1	CelltypeNonSpecific	0.4463715537	0.0328477014			1
GO:0036477	somatodendritic compartment	18	0.2233253109	6.39983030763025E-05	1	Sst Tacstd2	0.5452266346	0.5138495315			1
GO:0005856	cytoskeleton	39	0.6986177885	0.000064722	1	Pvalb Cpne5	0.4782652244	0.6626444287			1
GO:0004888	transmembrane signaling receptor activity	52	0.3390548675	6.70292367464234E-05	1	CelltypeNonSpecific	0.5763988257	0.0584444107			1
GO:0014069	postsynaptic density	21	0.246216316	0.000067179	1	L4 Arf5	0.4947397564	0.9344357467	postsynaptic density, excitatory synapse, postsynaptic specialization	GO:0014069, GO:0060076, GO:0099572	3
GO:0048588	developmental cell growth	50	0.3359615385	6.73142617306514E-05	1	CelltypeNonSpecific	0.4869038462	0.7503931937			1
GO:0034762	regulation of transmembrane transport	87	0.374944542	6.77236897299174E-05	1	CelltypeNonSpecific	0.4766927273	0.4577853267			1
GO:0022613	ribonucleoprotein complex biogenesis	166	0.5915345804	7.00017259669107E-05	1	CelltypeNonSpecific	0.444537805	0.0159844093			1
GO:0044456	synapse part	11	0.1484848485	7.14203119359553E-05	1	Sst Cdk6	0.477020202	0.7961773212			1
GO:0006614	SRP-dependent cotranslational protein targeting to membrane	68	0.6394664648	7.23151942582088E-05	1	CelltypeNonSpecific	0.3476204497	1.45107603119087E-05			1
GO:0044430	cytoskeletal part	31	0.7178641251	7.27012054998832E-05	1	Pvalb Cpne5	0.5	1			1
GO:0034765	regulation of ion transmembrane transport	82	0.3720381019	0.000074616	1	CelltypeNonSpecific	0.4885749716	0.7236337665			1
GO:0005244	voltage-gated ion channel activity	32	0.2969247929	7.53944107491052E-05	1	CelltypeNonSpecific	0.5174573773	0.7336972107	voltage-gated ion channel activity, voltage-gated channel activity	GO:0005244, GO:0022832	2
GO:0034702	ion channel complex	13	0.1788977306	7.59176771294246E-05	1	Pvalb Rspo2	0.4188034188	0.3173565856	ion channel complex, transmembrane transporter complex	GO:0034702, GO:1902495	2
GO:0048699	generation of neurons	44	0.3166260823	7.61416081318022E-05	1	Vip Sncg	0.5062905844	0.8926019429			1
GO:0003682	chromatin binding	99	0.6161484595	8.16015802133191E-05	1	CelltypeNonSpecific	0.5281338293	0.3399667839			1
GO:0034703	cation channel complex	34	0.3038715486	8.16235186199856E-05	1	CelltypeNonSpecific	0.5003282563	0.9948141361			1
GO:0006259	DNA metabolic process	51	0.6638881359	8.2214691792038E-05	1	Pvalb Obox3	0.4401599349	0.1505345688			1
GO:0048675	axon extension	29	0.2886407799	8.70698545365035E-05	1	CelltypeNonSpecific	0.5322267233	0.5496869792			1
GO:0007399	nervous system development	166	0.5988179849	8.7224287066129E-05	1	Astro Aqp4	0.521692448	0.3891470451			1
GO:0097458	neuron part	38	0.3098265326	8.86042464555103E-05	1	Sst Tacstd2	0.5337571457	0.4868150421			1
GO:0007268	synaptic transmission	74	0.3636363636	8.99917563957714E-05	1	L4 Arf5	0.5065842144	0.8501732163	synaptic transmission, synaptic signaling, trans-synaptic signaling	GO:0007268, GO:0099536, GO:0099537	3
GO:1990351	transporter complex	14	0.1939950644	9.24837733509376E-05	1	Pvalb Rspo2	0.433644091	0.3969533316			1
GO:0005765	lysosomal membrane	12	0.8169761273	9.2751088185343E-05	1	L6a Syt17	0.4862487784	0.8659929162	lysosomal membrane, vacuolar membrane, lytic vacuole membrane	GO:0005765, GO:0005774, GO:0098852	3
GO:0007411	axon guidance	25	0.270030581	9.39232722126519E-05	1	L5b Tph2	0.5370030581	0.529990706	axon guidance, neuron projection guidance	GO:0007411, GO:0097485	2
GO:0006816	calcium ion transport	66	0.3598533661	9.53545220654628E-05	1	CelltypeNonSpecific	0.4654258435	0.3357478473			1
GO:0048168	regulation of neuronal synaptic plasticity	16	0.2178384591	9.6545409727013E-05	1	CelltypeNonSpecific	0.4390852885	0.3999802508			1
GO:0043025	neuronal cell body	13	0.1848080363	0.0001012789	1	Sst Tacstd2	0.579193615	0.3290045944	neuronal cell body, cell body	GO:0043025, GO:0044297	2
GO:0051270	regulation of cellular component movement	50	0.6639466667	0.0001020805	1	Astro Aqp4	0.50512	0.9036596607			1
GO:0007267	cell-cell signaling	24	0.257982866	0.0001023878	1	Ndnf Car4	0.4614485981	0.5368962592			1
GO:0007268	synaptic transmission	17	0.2180359747	0.0001028852	1	L4 Scnn1a	0.3230432669	0.0148202023	synaptic transmission, synaptic signaling, trans-synaptic signaling	GO:0007268, GO:0099536, GO:0099537	3
GO:0045202	synapse	19	0.2382221376	0.0001034063	1	Sst Tacstd2	0.5318359189	0.6372537098			1
GO:1901361	organic cyclic compound catabolic process	141	0.5965431093	0.0001039359	1	CelltypeNonSpecific	0.4430153902	0.0219709619			1
GO:0016604	nuclear body	112	0.6068131717	0.0001051921	1	CelltypeNonSpecific	0.5103764811	0.7063862408			1
GO:0098800	inner mitochondrial membrane protein complex	80	0.3732119741	0.0001053951	1	CelltypeNonSpecific	0.2499433657	2.04025126765817E-14			1
GO:0006575	cellular modified amino acid metabolic process	94	0.617159616	0.0001064318	1	CelltypeNonSpecific	0.4092943309	0.0026964613			1
GO:0017156	calcium ion regulated exocytosis	30	0.29485138	0.0001073944	1	CelltypeNonSpecific	0.3012420382	0.0001750183			1
GO:0042391	regulation of membrane potential	13	0.183927804	0.0001081995	1	Sst Cdk6	0.4284486463	0.3813660333			1
GO:0042981	regulation of apoptotic process	13	0.8146008403	0.0001103472	1	Sst Cbln4	0.5632878151	0.4381800976			1
GO:0000956	nuclear-transcribed mRNA catabolic process	96	0.615647365	0.0001112516	1	CelltypeNonSpecific	0.4041117708	0.0013537569	nuclear-transcribed mRNA catabolic process, mRNA catabolic process	GO:0000956, GO:0006402	2
GO:0031491	nucleosome binding	18	0.7630428652	0.0001161104	1	CelltypeNonSpecific	0.5205160745	0.7638036817			1
GO:0030658	transport vesicle membrane	50	0.3415705128	0.0001184547	1	CelltypeNonSpecific	0.3979038462	0.0131174475			1
GO:0040012	regulation of locomotion	47	0.6671470148	0.0001188811	1	Astro Aqp4	0.5096210901	0.8249280827			1
GO:0002376	immune system process	51	0.6649749224	0.0001209259	1	L5a Pde1c	0.539168856	0.3616734609			1
GO:0022008	neurogenesis	47	0.3270078589	0.0001229715	1	Vip Sncg	0.5091048495	0.8403545385			1
GO:0044455	mitochondrial membrane part	101	0.3879323416	0.0001239481	1	CelltypeNonSpecific	0.279356968	4.13065126088121E-14			1
GO:1901137	carbohydrate derivative biosynthetic process	40	0.3234282724	0.0001249324	1	L5b Tph2	0.5346116469	0.4522588726			1
GO:0034470	ncRNA processing	99	0.6130336251	0.0001260796	1	CelltypeNonSpecific	0.5087771232	0.765962495			1
GO:0006839	mitochondrial transport	108	0.3918069768	0.0001295211	1	CelltypeNonSpecific	0.4025479595	0.0005660183			1
GO:0015276	ligand-gated ion channel activity	21	0.2589030531	0.0001368041	1	CelltypeNonSpecific	0.4426197281	0.3640902962	ligand-gated ion channel activity, ligand-gated channel activity	GO:0015276, GO:0022834	2
GO:0048667	cell morphogenesis involved in neuron differentiation	24	0.2702702703	0.0001372501	1	L5 Ucma	0.4861861862	0.8191043769			1
GO:0044708	single-organism behavior	14	0.2018689196	0.0001375751	1	Sst Tacstd2	0.5029441884	0.9706129123			1
GO:0097458	neuron part	17	0.2178368121	0.0001377711	1	Sst Myh8	0.5381404175	0.6079005573			1
GO:0044437	vacuolar part	14	0.7877352763	0.0001420805	1	L6a Syt17	0.5038251366	0.960293923			1
GO:0044456	synapse part	14	0.202764977	0.0001440979	1	Sst Tacstd2	0.5533794163	0.4952758632			1
GO:0031175	neuron projection development	46	0.3323717288	0.0001450227	1	L5b Tph2	0.5060443712	0.8913266272			1
GO:0043025	neuronal cell body	14	0.2008803521	0.0001465788	1	Sst Cdk6	0.6330532213	0.0913786859			1
GO:0098794	postsynapse	13	0.1926124589	0.0001466817	1	Smad3	0.4515421187	0.5499191874			1
GO:0016247	channel regulator activity	33	0.3082949353	0.0001480725	1	CelltypeNonSpecific	0.5343650081	0.49645169			1
GO:0043407	negative regulation of MAP kinase activity	20	0.2542857143	0.0001483345	1	CelltypeNonSpecific	0.4589206349	0.5259728441			1
GO:0016259	selenocysteine metabolic process	57	0.6462317052	0.0001511059	1	CelltypeNonSpecific	0.3367260103	2.32796047459035E-05			1
GO:0048666	neuron development	38	0.3164218309	0.0001533604	1	L5 Ucma	0.5514641502	0.2887440885			1
GO:0048812	neuron projection morphogenesis	28	0.2884366088	0.0001573023	1	L5 Ucma	0.5128986259	0.818192775			1
GO:0030334	regulation of cell migration	46	0.6657824934	0.0001576632	1	Astro Aqp4	0.5093414831	0.8316310243	regulation of cell migration, regulation of cell motility	GO:0030334, GO:2000145	2
GO:0051240	positive regulation of multicellular organismal process	23	0.2559782609	0.0001579245	1	Vip Mybpc1	0.5307065217	0.6357852482			1
GO:0007267	cell-cell signaling	27	0.2936398678	0.000158578	1	L4 Scnn1a	0.3480176211	0.0054093114			1
GO:0007612	learning	42	0.330615942	0.0001589155	1	CelltypeNonSpecific	0.4828659725	0.7024938932			1
GO:0048858	cell projection morphogenesis	86	0.3772636541	0.0001590741	1	L4 Arf5	0.5408479835	0.2088540424			1
GO:0006810	transport	80	0.3621993127	0.0001595752	1	Sst Cdk6	0.4932130584	0.8529157958			1
GO:0007417	central nervous system development	190	0.4184793359	0.0001609952	1	CelltypeNonSpecific	0.5040356764	0.8518437973			1
GO:0045202	synapse	35	0.3114664422	0.0001666547	1	L6b Rgs12	0.4856301283	0.774445449			1
GO:0008328	ionotropic glutamate receptor complex	20	0.2567936508	0.0001732603	1	CelltypeNonSpecific	0.4544126984	0.4815757177			1
GO:0045087	innate immune response	17	0.7556390977	0.0001746006	1	L5a Pde1c	0.5476691729	0.484576671			1
GO:0008306	associative learning	23	0.2733175833	0.0001757529	1	CelltypeNonSpecific	0.5007115127	0.9906957664			1
GO:0044297	cell body	15	0.2142322097	0.0001772631	1	Sst Cdk6	0.6076779026	0.1579462163			1
GO:0031981	nuclear lumen	74	0.6395628415	0.0001800304	1	Vip Sncg	0.4613333333	0.2996007886			1
GO:0055065	metal ion homeostasis	28	0.7068322981	0.0001847811	1	Oligo 9630013A20Rik	0.5612836439	0.2680253975			1
GO:0007267	cell-cell signaling	24	0.2729957806	0.0001876344	1	Igtp	0.4790084388	0.730390838			1
GO:0042391	regulation of membrane potential	91	0.3853398956	0.0001887891	1	CelltypeNonSpecific	0.4945126325	0.8582326191			1
GO:0042391	regulation of membrane potential	35	0.3147347741	0.0001906302	1	L4 Arf5	0.6010945832	0.041765393			1
GO:0007268	synaptic transmission	22	0.2657091562	0.0001915682	1	L5 Ucma	0.4419781296	0.3558963639	synaptic transmission, synaptic signaling, trans-synaptic signaling	GO:0007268, GO:0099536, GO:0099537	3
GO:0017022	myosin binding	20	0.2589047619	0.0001972438	1	CelltypeNonSpecific	0.4602380952	0.5393321972			1
GO:0044440	endosomal part	48	0.6544556706	0.0001990626	1	Micro Ctss	0.5335544123	0.419094443			1
GO:0006935	chemotaxis	179	0.4173563521	0.0001992981	1	CelltypeNonSpecific	0.4393627811	0.0063458611	chemotaxis, taxis	GO:0006935, GO:0042330	2
GO:0030182	neuron differentiation	47	0.3364661654	0.000199947	1	L5 Ucma	0.5598704207	0.173424087			1
GO:0060560	developmental growth involved in morphogenesis	50	0.346974359	0.0002008027	1	CelltypeNonSpecific	0.4966410256	0.9350160714			1
GO:0003002	regionalization	19	0.2504147187	0.0002030145	1	Endo Xdh	0.544337204	0.5095582059			1
GO:0000904	cell morphogenesis involved in differentiation	95	0.3846610263	0.0002051956	1	L4 Arf5	0.5257114603	0.4079744322			1
GO:0048667	cell morphogenesis involved in neuron differentiation	20	0.2534722222	0.0002061149	1	Vip Sncg	0.5059722222	0.9291696244			1
GO:0007067	mitotic nuclear division	24	0.7212099125	0.0002081382	1	L4 Arf5	0.4934402332	0.9126827687			1
GO:0007186	G-protein coupled receptor signaling pathway	78	0.3772763459	0.0002093202	1	CelltypeNonSpecific	0.5030807377	0.9258969316			1
GO:0060996	dendritic spine development	26	0.2892322372	0.0002098036	1	CelltypeNonSpecific	0.488928851	0.8456954747			1
GO:0071363	cellular response to growth factor stimulus	199	0.4216674081	0.0002112487	1	CelltypeNonSpecific	0.4858523516	0.5033947063			1
GO:0015031	protein transport	27	0.2839506173	0.000211952	1	L2/3 Ptgs2	0.444041868	0.3377599791	protein transport, establishment of protein localization	GO:0015031, GO:0045184	2
GO:0031175	neuron projection development	31	0.2992882891	0.0002120588	1	Vip Sncg	0.47074591	0.589772794			1
GO:0050954	sensory perception of mechanical stimulus	24	0.2810049799	0.0002141787	1	CelltypeNonSpecific	0.3837147701	0.0493541676			1
GO:0007267	cell-cell signaling	99	0.3876495278	0.0002150957	1	L4 Arf5	0.520409234	0.5015220786			1
GO:0072509	divalent inorganic cation transmembrane transporter activity	30	0.3041295117	0.0002172445	1	CelltypeNonSpecific	0.4900424628	0.850951126			1
GO:0097458	neuron part	64	0.3600721154	0.0002181493	1	L6b Rgs12	0.4453846154	0.149079108			1
GO:0042063	gliogenesis	30	0.6987445887	0.0002183165	1	Astro Aqp4	0.5238961039	0.6569457942			1
GO:0071944	cell periphery	87	0.3713128376	0.0002187332	1	Igtp	0.5525204265	0.1314847826			1
GO:0032990	cell part morphogenesis	88	0.3811351861	0.0002192053	1	L4 Arf5	0.5390720678	0.2244728142			1
GO:0022008	neurogenesis	139	0.4028462132	0.000220045	1	L4 Arf5	0.4916172095	0.7499799308			1
GO:0006820	anion transport	92	0.3871514535	0.0002206577	1	CelltypeNonSpecific	0.4924817075	0.8056371391			1
GO:0007186	G-protein coupled receptor signaling pathway	23	0.2657232704	0.0002209356	1	Vip Mybpc1	0.5643343816	0.3111320858			1
GO:0007610	behavior	24	0.2774482968	0.000221723	1	Sst Tacstd2	0.4208485401	0.1891882758			1
GO:0007268	synaptic transmission	21	0.2625532703	0.0002238458	1	Pvalb Rspo2	0.4798035946	0.7540988279	synaptic transmission, synaptic signaling, trans-synaptic signaling	GO:0007268, GO:0099536, GO:0099537	3
GO:1902803	regulation of synaptic vesicle transport	14	0.2147157342	0.0002253105	1	CelltypeNonSpecific	0.2797166395	0.0043954675			1
GO:0019001	guanyl nucleotide binding	115	0.3993123772	0.0002272702	1	CelltypeNonSpecific	0.4853922498	0.5927830665	guanyl nucleotide binding, guanyl ribonucleotide binding	GO:0019001, GO:0032561	2
GO:0006259	DNA metabolic process	48	0.6572553897	0.0002286006	1	L4 Arf5	0.5048300166	0.9100694951			1
GO:0055085	transmembrane transport	36	0.3132669983	0.0002311506	1	Sst Cdk6	0.4932835821	0.8952562037			1
GO:0033554	cellular response to stress	43	0.6712642256	0.0002329661	1	Igtp	0.4317788224	0.1427563018			1
GO:0044421	extracellular region part	187	0.588368856	0.0002346431	1	OPC Pdgfra	0.5304436712	0.2051063212			1
GO:0007267	cell-cell signaling	40	0.3257518797	0.0002350938	1	Sst Tacstd2	0.5378759398	0.4242410557			1
GO:0030425	dendrite	11	0.1768565941	0.0002396085	1	L5 Ucma	0.3492317542	0.0866624171			1
GO:0044765	single-organism transport	72	0.3608324043	0.0002456076	1	Sst Cdk6	0.5187198068	0.6222240291			1
GO:0060079	excitatory postsynaptic potential	24	0.2832167832	0.0002480254	1	CelltypeNonSpecific	0.5279587836	0.6365768775			1
GO:0045202	synapse	12	0.1822916667	0.0002488186	1	Sst Myh8	0.4276041667	0.4051440561			1
GO:0005694	chromosome	49	0.6547280267	0.0002506056	1	L4 Arf5	0.4489186113	0.2267856334			1
GO:0005770	late endosome	13	0.7948234612	0.0002543522	1	SMC Myl9	0.4159356195	0.2971080012			1
GO:0005886	plasma membrane	84	0.3710021322	0.0002549682	1	Igtp	0.5518834399	0.1413868853			1
GO:0007389	pattern specification process	27	0.2928073001	0.0002566281	1	Endo Xdh	0.5635534085	0.2623047495			1
GO:0055080	cation homeostasis	30	0.6953856083	0.0002597244	1	Oligo 9630013A20Rik	0.551565021	0.3351874124	cation homeostasis, inorganic ion homeostasis	GO:0055080, GO:0098771	2
GO:0010563	negative regulation of phosphorus metabolic process	119	0.4014911766	0.0002608425	1	CelltypeNonSpecific	0.500574271	0.983057844	negative regulation of phosphorus metabolic process, negative regulation of phosphate metabolic process	GO:0010563, GO:0045936	2
GO:0030030	cell projection organization	117	0.3970905465	0.0002651681	1	L4 Arf5	0.5105773588	0.7078678269			1
GO:0007399	nervous system development	76	0.3703306477	0.0002659687	1	L5 Ucma	0.5284084964	0.4245369292			1
GO:0004386	helicase activity	33	0.6841896813	0.0002668416	1	CelltypeNonSpecific	0.6009022324	0.0458208608			1
GO:0097458	neuron part	39	0.3219039025	0.0002682407	1	Vip Sncg	0.5080833145	0.8692072471			1
GO:0040029	regulation of gene expression, epigenetic	58	0.6381456723	0.0002717886	1	CelltypeNonSpecific	0.5340862658	0.3690346373			1
GO:0050801	ion homeostasis	105	0.3956808825	0.0002721198	1	CelltypeNonSpecific	0.3841994873	5.31853385437118E-05			1
GO:0007017	microtubule-based process	16	0.7671593186	0.0002731426	1	Sst Chodl	0.3766282565	0.0929099444			1
GO:0007049	cell cycle	38	0.6772040163	0.0002751206	1	Sst Chodl	0.4488028247	0.2934508911			1
GO:0009897	external side of plasma membrane	42	0.6655234119	0.0002779495	1	Micro Ctss	0.6029550651	0.023767063			1
GO:0035304	regulation of protein dephosphorylation	40	0.3330351438	0.0002788398	1	CelltypeNonSpecific	0.4635782748	0.4279540128			1
GO:0044708	single-organism behavior	23	0.2777952558	0.0002850243	1	L6b Rgs12	0.417605235	0.1785731973			1
GO:0043005	neuron projection	47	0.3417971865	0.0002851398	1	L6b Rgs12	0.4327091773	0.1227993818			1
GO:0051050	positive regulation of transport	192	0.4219974256	0.0002852351	1	CelltypeNonSpecific	0.4912395763	0.6836686243			1
GO:0045211	postsynaptic membrane	24	0.2838516359	0.0002900187	1	L4 Arf5	0.5750728863	0.2082147706			1
GO:0007267	cell-cell signaling	39	0.3229566133	0.0002916118	1	Vip Sncg	0.5586134296	0.230595362			1
GO:0044422	organelle part	158	0.60875	0.0002940011	1	Vip Sncg	0.4933664773	0.8255590845			1
GO:0048699	generation of neurons	132	0.4027078604	0.0002951926	1	L4 Arf5	0.4898414109	0.7055903637			1
GO:0065004	protein-DNA complex assembly	40	0.6662779553	0.000295455	1	CelltypeNonSpecific	0.4357587859	0.1620413122			1
GO:0009966	regulation of signal transduction	14	0.2013605442	0.0002983977	1	L4 Ctxn3	0.3897959184	0.1828496993			1
GO:0005261	cation channel activity	13	0.2047700902	0.0002991285	1	Sst Cdk6	0.5027932961	0.9737470746			1
GO:0098589	membrane region	76	0.6257814772	0.0003049377	1	Astro Aqp4	0.5118312009	0.7342885459			1
GO:0060076	excitatory synapse	86	0.3860246433	0.0003052613	1	CelltypeNonSpecific	0.4970138449	0.9246765065			1
GO:0038023	signaling receptor activity	57	0.3606663623	0.0003056138	1	CelltypeNonSpecific	0.5680479709	0.077856422			1
GO:0035303	regulation of dephosphorylation	42	0.3382429059	0.0003101792	1	CelltypeNonSpecific	0.4716995494	0.5280822251			1
GO:0044430	cytoskeletal part	75	0.6246019854	0.0003160671	1	Pvalb Obox3	0.5011316102	0.9740837315			1
GO:0031175	neuron projection development	34	0.3160280626	0.0003161963	1	L5 Ucma	0.5189962223	0.7103253893			1
GO:0055082	cellular chemical homeostasis	118	0.4024618477	0.000317289	1	CelltypeNonSpecific	0.3944981896	9.82986713570223E-05			1
GO:0000904	cell morphogenesis involved in differentiation	43	0.3360757642	0.0003172932	1	L5b Tph2	0.5120301302	0.7918713102			1
GO:0034702	ion channel complex	19	0.2554852605	0.0003180357	1	Pvalb Wt1	0.3911697402	0.1091934077			1
GO:0044428	nuclear part	112	0.6074577979	0.0003218839	1	L5b Tph2	0.4406179138	0.0468531077			1
GO:0008038	neuron recognition	12	0.1997044543	0.0003231549	1	CelltypeNonSpecific	0.5094732953	0.9098020099			1
GO:0046717	acid secretion	25	0.2918918919	0.0003311595	1	CelltypeNonSpecific	0.448508744	0.3744970735			1
GO:0006342	chromatin silencing	14	0.7773854789	0.000334932	1	CelltypeNonSpecific	0.5455368459	0.5560752806			1
GO:0007409	axonogenesis	19	0.2560139962	0.0003370296	1	Vip Sncg	0.4822860475	0.7954125902			1
GO:0045010	actin nucleation	14	0.2227955821	0.0003379505	1	CelltypeNonSpecific	0.3799565454	0.120635851			1
GO:0061564	axon development	21	0.2674094708	0.0003396017	1	Vip Sncg	0.4809656453	0.7700681823			1
GO:0010001	glial cell differentiation	28	0.6991117691	0.0003400818	1	Astro Aqp4	0.5281735751	0.6124501565			1
GO:0042063	gliogenesis	36	0.6754030077	0.0003416823	1	Oligo 9630013A20Rik	0.6231201991	0.0119424095			1
GO:0031224	intrinsic component of membrane	170	0.4054872695	0.0003498814	1	Sst Tacstd2	0.5260755048	0.3240387079			1
GO:0008287	protein serine/threonine phosphatase complex	21	0.2739947678	0.0003500472	1	CelltypeNonSpecific	0.5139348848	0.8256210631	protein serine/threonine phosphatase complex, phosphatase complex	GO:0008287, GO:1903293	2
GO:0043086	negative regulation of catalytic activity	181	0.4210318128	0.000352817	1	CelltypeNonSpecific	0.4049544462	1.70387446935891E-05			1
GO:0007268	synaptic transmission	29	0.3040089711	0.000357506	1	Smad3	0.4884777124	0.834154286	synaptic transmission, synaptic signaling, trans-synaptic signaling	GO:0007268, GO:0099536, GO:0099537	3
GO:0098588	bounding membrane of organelle	156	0.5886555275	0.000360502	1	Micro Ctss	0.4866670615	0.5916957047			1
GO:0050801	ion homeostasis	32	0.6848326867	0.0003637677	1	Oligo 9630013A20Rik	0.5598023763	0.2487979335			1
GO:0007409	axonogenesis	23	0.2809665311	0.0003678448	1	L5 Ucma	0.5021113544	0.9731107294			1
GO:0016757	transferase activity, transferring glycosyl groups	16	0.2404788839	0.0003850111	1	L5b Tph2	0.4987745098	0.9871367505			1
GO:0016568	chromatin modification	135	0.590095796	0.0003887252	1	CelltypeNonSpecific	0.5512062969	0.0437702623			1
GO:0006935	chemotaxis	32	0.3196534428	0.0003890741	1	L5b Tph2	0.5225262198	0.6579867933	chemotaxis, taxis	GO:0006935, GO:0042330	2
GO:0030139	endocytic vesicle	20	0.7312080537	0.0003911726	1	Oligo 9630013A20Rik	0.49084372	0.8886014943			1
GO:0010008	endosome membrane	45	0.651369923	0.0003962177	1	Micro Ctss	0.5311077556	0.466719002			1
GO:0031344	regulation of cell projection organization	123	0.4059650836	0.0003981415	1	CelltypeNonSpecific	0.4685429624	0.2361659701			1
GO:0043233	organelle lumen	83	0.6263674389	0.0004066419	1	Vip Sncg	0.4749034749	0.4828381512	organelle lumen, intracellular organelle lumen	GO:0043233, GO:0070013	2
GO:0050792	regulation of viral process	17	0.7492347933	0.0004164052	1	SMC Myl9	0.5104624631	0.8825136242			1
GO:0036477	somatodendritic compartment	74	0.3773569279	0.0004282156	1	L4 Arf5	0.4950721917	0.8876122599			1
GO:0098797	plasma membrane protein complex	17	0.2601674641	0.0004289484	1	Sst Cdk6	0.5479964115	0.4815070227			1
GO:0005768	endosome	73	0.6213687628	0.0004295041	1	Micro Ctss	0.5071983937	0.8347200256			1
GO:0030182	neuron differentiation	41	0.3317504856	0.0004323618	1	Vip Sncg	0.4993884452	0.9903914867			1
GO:0048468	cell development	91	0.6198568873	0.000435389	1	Oligo Opalin	0.4702913366	0.3834489194			1
GO:0042981	regulation of apoptotic process	24	0.714781746	0.0004389648	1	L5a Tcerg1l	0.5856274802	0.1612403381	regulation of apoptotic process, regulation of programmed cell death	GO:0042981, GO:0043067	2
GO:0043566	structure-specific DNA binding	26	0.6998067136	0.0004412049	1	CelltypeNonSpecific	0.5192430025	0.7351058862			1
GO:0098590	plasma membrane region	70	0.3753047818	0.0004430516	1	L4 Arf5	0.5144574166	0.6839143304			1
GO:0000785	chromatin	93	0.6067318747	0.0004443389	1	CelltypeNonSpecific	0.5204692463	0.5006046859			1
GO:0071013	catalytic step 2 spliceosome	48	0.6474682362	0.0004452392	1	CelltypeNonSpecific	0.5110239163	0.7929803817			1
GO:0050767	regulation of neurogenesis	17	0.2480959326	0.0004468238	1	Vip Sncg	0.4331550802	0.351966468			1
GO:0065008	regulation of biological quality	45	0.3256038647	0.0004514281	1	Vip Mybpc1	0.5119967794	0.8104768618			1
GO:0097458	neuron part	14	0.2110091743	0.000451642	1	Vip Parm1	0.2352555701	0.0013121076			1
GO:0003723	RNA binding	47	0.646640625	0.0004557949	1	SMC Myl9	0.4816113281	0.6603854716			1
GO:0036477	somatodendritic compartment	11	0.1844608879	0.0004615607	1	Vip Mybpc1	0.483615222	0.8578829233	somatodendritic compartment, neuronal cell body, cell body	GO:0036477, GO:0043025, GO:0044297	3
GO:0010467	gene expression	46	0.327197715	0.0004624087	1	Vip Mybpc1	0.4950809267	0.9218395023			1
GO:0007411	axon guidance	14	0.2261904762	0.0004628243	1	Sst Tacstd2	0.3654633897	0.0854325823	axon guidance, neuron projection guidance	GO:0007411, GO:0097485	2
GO:0007156	homophilic cell adhesion via plasma membrane adhesion molecules	17	0.2541743624	0.0004635504	1	CelltypeNonSpecific	0.510233018	0.8842304873			1
GO:0051235	maintenance of location	18	0.7408837409	0.0004701203	1	OPC Pdgfra	0.5179465179	0.7948075542			1
GO:0044427	chromosomal part	167	0.5802680354	0.0004709479	1	CelltypeNonSpecific	0.4998953143	0.9963958859			1
GO:0043235	receptor complex	15	0.236036036	0.0004713242	1	Smad3	0.4634870164	0.6290553624			1
GO:0010646	regulation of cell communication	16	0.2275485437	0.0004764014	1	L4 Ctxn3	0.4035194175	0.2169527735	regulation of cell communication, regulation of signaling	GO:0010646, GO:0023051	2
GO:0001501	skeletal system development	31	0.3148688047	0.0004834506	1	Endo Xdh	0.4863632089	0.7974522567			1
GO:0022008	neurogenesis	52	0.3535615239	0.0004894579	1	L5 Ucma	0.5733469566	0.0808015738			1
GO:0044456	synapse part	28	0.3059662641	0.0004951725	1	L6b Rgs12	0.4492919617	0.3628323414			1
GO:0007399	nervous system development	182	0.4180618463	0.0004998366	1	L4 Arf5	0.4787537377	0.3668068268			1
GO:0042254	ribosome biogenesis	98	0.6030638818	0.0005038724	1	CelltypeNonSpecific	0.4437679369	0.0577011892			1
GO:0048878	chemical homeostasis	164	0.4194862308	0.0005060153	1	CelltypeNonSpecific	0.4171900102	0.0003479173			1
GO:0031974	membrane-enclosed lumen	85	0.6232399937	0.0005066286	1	Vip Sncg	0.4667378579	0.3481995583			1
GO:0030425	dendrite	15	0.2350187266	0.0005078606	1	Sst Cdk6	0.5207865169	0.7859386943			1
GO:0044427	chromosomal part	48	0.6483208955	0.000509466	1	L4 Arf5	0.4526119403	0.2668614455			1
GO:0021782	glial cell development	15	0.7616985138	0.0005103841	1	Astro Aqp4	0.4546072187	0.5469538677			1
GO:0015267	channel activity	24	0.2886442142	0.000510588	1	Pvalb Wt1	0.4826208981	0.7756939609	channel activity, passive transmembrane transporter activity, substrate-specific channel activity	GO:0015267, GO:0022803, GO:0022838	3
GO:0015672	monovalent inorganic cation transport	128	0.4094808103	0.0005115123	1	CelltypeNonSpecific	0.4074185363	0.0003796827			1
GO:0048167	regulation of synaptic plasticity	16	0.2471673095	0.0005116715	1	L4 Arf5	0.43774108	0.3923932143			1
GO:0006323	DNA packaging	36	0.6681202581	0.0005131887	1	CelltypeNonSpecific	0.5456817698	0.3452562395			1
GO:0007268	synaptic transmission	15	0.2359735974	0.0005145349	1	Igtp	0.5255775578	0.7372679106	synaptic transmission, synaptic signaling, trans-synaptic signaling	GO:0007268, GO:0099536, GO:0099537	3
GO:0022627	cytosolic small ribosomal subunit	25	0.7011764706	0.0005203529	1	CelltypeNonSpecific	0.3749952305	0.0310725935			1
GO:0007399	nervous system development	64	0.3670952264	0.000525183	1	Sst Tacstd2	0.4520177165	0.2107037891			1
GO:0045202	synapse	13	0.2145090682	0.0005271594	1	L4 Scnn1a	0.353971232	0.0763555508			1
GO:1903307	positive regulation of regulated secretory pathway	11	0.1978474201	0.0005307659	1	CelltypeNonSpecific	0.3594060261	0.1069450771			1
GO:0016887	ATPase activity	31	0.6824379774	0.0005310018	1	L4 Arf5	0.4831450035	0.7491087853			1
GO:0035637	multicellular organismal signaling	39	0.3389594543	0.0005367576	1	CelltypeNonSpecific	0.4955818162	0.9244044584			1
GO:0042393	histone binding	43	0.6534608548	0.0005369606	1	CelltypeNonSpecific	0.500628435	0.9887565574			1
GO:0000228	nuclear chromosome	33	0.6767676768	0.0005398936	1	L4 Arf5	0.441503268	0.2522711896			1
GO:0045121	membrane raft	21	0.7210098417	0.0005413239	1	Astro Aqp4	0.5538847118	0.3991803157	membrane raft, membrane microdomain	GO:0045121, GO:0098857	2
GO:0098660	inorganic ion transmembrane transport	31	0.3132181462	0.0005429013	1	Pvalb Wt1	0.4573155162	0.4296550524			1
GO:0005216	ion channel activity	23	0.2855858892	0.0005489846	1	Pvalb Wt1	0.4601730143	0.5214307839			1
GO:0003824	catalytic activity	37	0.689547955	0.0005545352	1	Sst Cbln4	0.4990432911	0.9878253522			1
GO:0007268	synaptic transmission	14	0.2248086735	0.0005582195	1	Ndnf Car4	0.4802295918	0.8056192332	synaptic transmission, synaptic signaling, trans-synaptic signaling	GO:0007268, GO:0099536, GO:0099537	3
GO:0009986	cell surface	80	0.6148838939	0.0005586617	1	Micro Ctss	0.6345847282	5.28292273284942E-05			1
GO:0044283	small molecule biosynthetic process	27	0.6968503937	0.0005629209	1	Pvalb Rspo2	0.5849372995	0.1368131765			1
GO:0036477	somatodendritic compartment	11	0.1870503597	0.0005687597	1	Sst Cbln4	0.4460431655	0.5544038215			1
GO:0034047	regulation of protein phosphatase type 2A activity	12	0.2124762508	0.0005751988	1	CelltypeNonSpecific	0.454612624	0.5868730613			1
GO:0080134	regulation of response to stress	37	0.6713598415	0.0005756212	1	Igtp	0.4464412056	0.2821154076			1
GO:0044446	intracellular organelle part	152	0.6039823009	0.0005769007	1	Vip Sncg	0.4865676359	0.6568594177			1
GO:0051962	positive regulation of nervous system development	97	0.3976167552	0.0005847345	1	CelltypeNonSpecific	0.4807283926	0.5175012786			1
GO:0015085	calcium ion transmembrane transporter activity	23	0.2923419129	0.0005888892	1	CelltypeNonSpecific	0.4600793026	0.5088794207			1
GO:0048667	cell morphogenesis involved in neuron differentiation	19	0.2685828495	0.0005989444	1	Sst Tacstd2	0.4185780908	0.2273970483			1
GO:0070011	peptidase activity, acting on L-amino acid peptides	18	0.7368909122	0.0005995215	1	Sncg	0.5438374642	0.5257062001			1
GO:0022836	gated channel activity	13	0.2198109153	0.0005996724	1	Sst Cdk6	0.5229909755	0.7791817248			1
GO:0007399	nervous system development	61	0.3614265892	0.0006036921	1	Vip Sncg	0.4911352074	0.8267865008			1
GO:0009653	anatomical structure morphogenesis	194	0.5782783702	0.0006108435	1	Oligo 9630013A20Rik	0.5529770732	0.0203891042			1
GO:0099600	transmembrane receptor activity	33	0.3224264913	0.0006109989	1	Sst Tacstd2	0.5226851071	0.6619029014			1
GO:0022892	substrate-specific transporter activity	27	0.302002584	0.0006119259	1	Sst Cdk6	0.4829888028	0.7691242186			1
GO:0000122	negative regulation of transcription from RNA polymerase II promoter	12	0.2078947368	0.0006120025	1	Pvalb Tpbg	0.4830409357	0.8435891189			1
GO:0005267	potassium channel activity	13	0.2251407129	0.0006142275	1	CelltypeNonSpecific	0.6129967593	0.1591138125			1
GO:0019226	transmission of nerve impulse	18	0.2663740835	0.0006189889	1	CelltypeNonSpecific	0.4743549069	0.7071813082			1
GO:0055080	cation homeostasis	94	0.3965774839	0.0006238346	1	CelltypeNonSpecific	0.3836635033	0.0001189825			1
GO:0071804	cellular potassium ion transport	28	0.3125625171	0.0006263604	1	CelltypeNonSpecific	0.5065017732	0.9056480835	cellular potassium ion transport, potassium ion transmembrane transport	GO:0071804, GO:0071805	2
GO:0031490	chromatin DNA binding	21	0.7161910811	0.0006264841	1	CelltypeNonSpecific	0.5388407507	0.5390067953			1
GO:0006865	amino acid transport	32	0.3246195825	0.0006291789	1	CelltypeNonSpecific	0.4537822658	0.3676643967			1
GO:0030182	neuron differentiation	123	0.4052714398	0.0006298614	1	L4 Arf5	0.4937844217	0.8226399314			1
GO:0032940	secretion by cell	13	0.2090909091	0.0006306353	1	Vip Parm1	0.4328671329	0.43207922			1
GO:0006892	post-Golgi vesicle-mediated transport	12	0.7866317793	0.0006307579	1	Oligo 9630013A20Rik	0.570805582	0.398676342			1
GO:0072659	protein localization to plasma membrane	18	0.7346624136	0.0006319904	1	Oligo 9630013A20Rik	0.6189261031	0.0833116036			1
GO:0010975	regulation of neuron projection development	101	0.4002271195	0.0006329306	1	CelltypeNonSpecific	0.4616881043	0.1894863404			1
GO:0030030	cell projection organization	88	0.6115136619	0.0006348432	1	Astro Aqp4	0.5254245403	0.4361540172			1
GO:0007267	cell-cell signaling	43	0.3443872615	0.0006455437	1	Smad3	0.4976202453	0.9587223147			1
GO:0007009	plasma membrane organization	29	0.6854198626	0.0006507161	1	Oligo 9630013A20Rik	0.6158540652	0.0331520814			1
GO:1901362	organic cyclic compound biosynthetic process	45	0.3305958132	0.0006554294	1	Vip Mybpc1	0.5022544283	0.9651042534			1
GO:0048666	neuron development	36	0.3275193798	0.0006601191	1	Vip Sncg	0.4975775194	0.9624768019			1
GO:0043197	dendritic spine	17	0.2594821712	0.0006606239	1	L4 Arf5	0.4802975244	0.7805576649	dendritic spine, neuron spine	GO:0043197, GO:0044309	2
GO:0038023	signaling receptor activity	34	0.326098841	0.0006661936	1	Sst Tacstd2	0.5262409797	0.6079067309			1
GO:0097458	neuron part	20	0.2630769231	0.0006668475	1	Sst Cbln4	0.4636538462	0.6032779417			1
GO:0098771	inorganic ion homeostasis	95	0.3976996149	0.0006706248	1	CelltypeNonSpecific	0.3806213094	7.21296390198093E-05			1
GO:0031489	myosin V binding	12	0.2161705721	0.0006768062	1	CelltypeNonSpecific	0.4705773696	0.7246964636			1
GO:1902495	transmembrane transporter complex	20	0.2747435897	0.0006778882	1	Pvalb Wt1	0.3982051282	0.1247306601	transmembrane transporter complex, transporter complex	GO:1902495, GO:1990351	2
GO:0031492	nucleosomal DNA binding	12	0.7837238759	0.0006799407	1	CelltypeNonSpecific	0.5598743931	0.4734602279			1
GO:0010563	negative regulation of phosphorus metabolic process	12	0.2116290019	0.0006807333	1	L5b Cdh13	0.463747646	0.6702049565	negative regulation of phosphorus metabolic process, negative regulation of phosphate metabolic process	GO:0010563, GO:0045936	2
GO:0031252	cell leading edge	14	0.7650290886	0.0006831167	1	Sncg	0.383107089	0.1342473199			1
GO:0006875	cellular metal ion homeostasis	26	0.6947184927	0.0006858564	1	Oligo 9630013A20Rik	0.5430235146	0.4533033248			1
GO:0006470	protein dephosphorylation	17	0.2599452198	0.0006875404	1	Pvalb Obox3	0.4308725708	0.3284850083			1
GO:0071702	organic substance transport	28	0.3036487322	0.0006958795	1	L4 Scnn1a	0.3792517007	0.0370733356			1
GO:0030534	adult behavior	45	0.3530382222	0.0006985689	1	CelltypeNonSpecific	0.4255857778	0.0860596123			1
GO:0030136	clathrin-coated vesicle	47	0.3562177666	0.000702463	1	CelltypeNonSpecific	0.4669337312	0.4358419069			1
GO:0007272	ensheathment of neurons	15	0.75507431	0.0007059302	1	Astro Aqp4	0.4512101911	0.5173411552	ensheathment of neurons, axon ensheathment, myelination	GO:0007272, GO:0008366, GO:0042552	3
GO:0030135	coated vesicle	17	0.7263265197	0.0007176593	1	Micro Ctss	0.4452492086	0.4133472699			1
GO:0009725	response to hormone	67	0.6247072957	0.0007186521	1	Astro Aqp4	0.5555985421	0.1316022606			1
GO:0051648	vesicle localization	98	0.3998392326	0.0007230153	1	CelltypeNonSpecific	0.4317668474	0.0212767322			1
GO:0044456	synapse part	20	0.2782051282	0.0007274399	1	Smad3	0.4120192308	0.1802421314			1
GO:0098687	chromosomal region	20	0.7203291384	0.0007280866	1	L4 Arf5	0.4937076476	0.9234145135			1
GO:0006996	organelle organization	29	0.6983329527	0.0007317045	1	Vip Chat	0.4281799498	0.2217879249			1
GO:0005525	GTP binding	112	0.4066048906	0.0007335195	1	CelltypeNonSpecific	0.4879415009	0.6628847433			1
GO:0006811	ion transport	36	0.3288557214	0.0007386485	1	Sst Cdk6	0.4874792703	0.8055739239			1
GO:0009893	positive regulation of metabolic process	51	0.3420479303	0.0007398234	1	L6a Mgp	0.477124183	0.6258780187			1
GO:0098602	single organism cell adhesion	18	0.7358674464	0.0007437825	1	L5a Tcerg1l	0.5441845354	0.5281086867			1
GO:0031988	membrane-bounded vesicle	134	0.6011305598	0.0007541768	1	Oligo Opalin	0.4703475976	0.3233705946			1
GO:0006469	negative regulation of protein kinase activity	54	0.3666916274	0.0007686496	1	CelltypeNonSpecific	0.4917213427	0.8345812461			1
GO:0033036	macromolecule localization	42	0.3382594417	0.0007695053	1	L2/3 Ptgs2	0.430350301	0.147644838			1
GO:0045596	negative regulation of cell differentiation	57	0.6333970863	0.0007799741	1	Astro Aqp4	0.5398691884	0.3153994845			1
GO:0051234	establishment of localization	84	0.3795420607	0.0007833325	1	Sst Cdk6	0.4870167579	0.7177379405			1
GO:0007276	gamete generation	31	0.6767629407	0.0007870066	1	Oligo 9630013A20Rik	0.4714616154	0.5879623145			1
GO:0009725	response to hormone	17	0.2588909489	0.0007878185	1	L5b Cdh13	0.6541378729	0.0318978634			1
GO:0003002	regionalization	38	0.3398953465	0.0007906614	1	SMC Myl9	0.5313325544	0.5114603393			1
GO:0031226	intrinsic component of plasma membrane	75	0.3823668081	0.0007991481	1	L5b Chrna6	0.603960396	0.003043395			1
GO:0006974	cellular response to DNA damage stimulus	23	0.7078392622	0.0008026049	1	Igtp	0.4318181818	0.2717695378			1
GO:0043005	neuron projection	29	0.3129973475	0.0008155798	1	Vip Sncg	0.5089890952	0.8728238105			1
GO:0005694	chromosome	33	0.674512987	0.0008157555	1	L6a Car12	0.4876217532	0.8127898174			1
GO:0044459	plasma membrane part	165	0.4186709712	0.0008199029	1	L4 Arf5	0.5035781544	0.8830705607			1
GO:0007610	behavior	13	0.2153846154	0.0008256589	1	Vip Parm1	0.4769230769	0.7891889644			1
GO:0051960	regulation of nervous system development	156	0.4207842036	0.0008334798	1	CelltypeNonSpecific	0.4905313664	0.6896276961			1
GO:0000904	cell morphogenesis involved in differentiation	26	0.3037809648	0.000837995	1	Vip Sncg	0.4847892221	0.7963635228			1
GO:0048813	dendrite morphogenesis	34	0.3337334934	0.000838572	1	CelltypeNonSpecific	0.5018007203	0.9712207379			1
GO:0006935	chemotaxis	20	0.2803442029	0.0008400018	1	Sst Tacstd2	0.4660326087	0.6059947168	chemotaxis, taxis	GO:0006935, GO:0042330	2
GO:0050773	regulation of dendrite development	33	0.3312854397	0.0008400974	1	CelltypeNonSpecific	0.475816501	0.6322495417			1
GO:0006915	apoptotic process	36	0.6695816187	0.0008428244	1	L5a Tcerg1l	0.5604852538	0.2339866459	apoptotic process, programmed cell death	GO:0006915, GO:0012501	2
GO:0098590	plasma membrane region	68	0.6222074896	0.0008471069	1	Astro Aqp4	0.5055649309	0.8794307388			1
GO:0071166	ribonucleoprotein complex localization	46	0.6430231587	0.0008523607	1	CelltypeNonSpecific	0.4979610867	0.9621417137			1
GO:0030183	B cell differentiation	13	0.7675982554	0.0008537213	1	CelltypeNonSpecific	0.6438439609	0.0730547887			1
GO:0001191	transcriptional repressor activity, RNA polymerase II transcription factor binding	20	0.7159206349	0.0008566487	1	CelltypeNonSpecific	0.5701746032	0.2786256122			1
GO:0007154	cell communication	88	0.3572794645	0.0008612821	1	Vip Mybpc1	0.4686827636	0.4653152907			1
GO:0044425	membrane part	196	0.4151921407	0.0008638686	1	Sst Tacstd2	0.5244382327	0.3371517283			1
GO:0005635	nuclear envelope	14	0.7602406554	0.0008752133	1	Sst Tacstd2	0.5742447517	0.3427101626			1
GO:0009653	anatomical structure morphogenesis	93	0.3912120005	0.000879789	1	L5 Ucma	0.4875215718	0.7030170397			1
GO:0031175	neuron projection development	26	0.3042986425	0.0008802987	1	L5b Cdh13	0.5218325792	0.711217105			1
GO:0005230	extracellular ligand-gated ion channel activity	15	0.2514527205	0.0008808711	1	CelltypeNonSpecific	0.381933439	0.1141328824			1
GO:0005215	transporter activity	29	0.3140754184	0.0008851856	1	Sst Cdk6	0.4836660617	0.7708530754			1
GO:0032281	AMPA glutamate receptor complex	13	0.2332545503	0.0008869325	1	CelltypeNonSpecific	0.4196535172	0.3167505832			1
GO:0015672	monovalent inorganic cation transport	17	0.2613616875	0.0008963717	1	L5a Tcerg1l	0.3718058652	0.0744962353			1
GO:0048522	positive regulation of cellular process	81	0.3791206411	0.0008987268	1	L5b Cdh13	0.4515919428	0.18372598			1
GO:0007159	leukocyte cell-cell adhesion	15	0.753236715	0.0008998034	1	L5a Tcerg1l	0.5603864734	0.4290927678			1
GO:1901701	cellular response to oxygen-containing compound	18	0.2612794613	0.0009000396	1	Vip Mybpc1	0.4974747475	0.973832334			1
GO:0000790	nuclear chromatin	65	0.620081754	0.0009048691	1	CelltypeNonSpecific	0.533947727	0.3481820844			1
GO:0005654	nucleoplasm	179	0.5786085934	0.0009084184	1	L4 Arf5	0.4801401122	0.4020139788			1
GO:0005634	nucleus	132	0.603147545	0.0009086081	1	Vip Sncg	0.4534412955	0.1343575558			1
GO:0009719	response to endogenous stimulus	48	0.3554389313	0.000908759	1	Sst Tacstd2	0.493519402	0.8821223811			1
GO:0031175	neuron projection development	67	0.6221824031	0.0009201235	1	Astro Aqp4	0.5299016514	0.4174834275			1
GO:0006873	cellular ion homeostasis	28	0.6832643202	0.0009233974	1	Oligo 9630013A20Rik	0.5338854382	0.5403423958	cellular ion homeostasis, cellular cation homeostasis	GO:0006873, GO:0030003	2
GO:0007267	cell-cell signaling	29	0.3166005493	0.0009249856	1	L6a Car12	0.5637015563	0.2501139757			1
GO:0031981	nuclear lumen	106	0.601172248	0.0009262609	1	L5b Tph2	0.4320194936	0.0260577833			1
GO:0043679	axon terminus	45	0.35648	0.0009304871	1	CelltypeNonSpecific	0.4199324444	0.0647507407			1
GO:0043085	positive regulation of catalytic activity	39	0.3413190937	0.0009319421	1	Sst Tacstd2	0.5542406312	0.2579688136			1
GO:0018130	heterocycle biosynthetic process	43	0.3328903654	0.000934542	1	Vip Mybpc1	0.5071428571	0.8887502106	heterocycle biosynthetic process, aromatic compound biosynthetic process, nucleobase-containing compound biosynthetic process	GO:0018130, GO:0019438, GO:0034654	3
GO:0010001	glial cell differentiation	33	0.6690203001	0.0009363059	1	Oligo 9630013A20Rik	0.6405119153	0.0059445253			1
GO:0007267	cell-cell signaling	41	0.3468120954	0.0009374887	1	L5 Ucma	0.4133191452	0.0612097789			1
GO:0009612	response to mechanical stimulus	16	0.7413903061	0.0009377329	1	Astro Aqp4	0.6910873724	0.0088190617			1
GO:0030030	cell projection organization	30	0.317888563	0.0009418905	1	Sst Cdk6	0.5208211144	0.7059161228			1
GO:0031344	regulation of cell projection organization	19	0.2776421053	0.0009516627	1	Smad3	0.3796210526	0.0736706568			1
GO:0009150	purine ribonucleotide metabolic process	153	0.4212145613	0.0009565644	1	CelltypeNonSpecific	0.3320042027	1.8800237368579E-12			1
GO:0005768	endosome	193	0.4292042098	0.0009629614	1	CelltypeNonSpecific	0.4942155837	0.7874035661			1
GO:0044428	nuclear part	79	0.62	0.00097142	1	Vip Sncg	0.4691666667	0.3969107986			1
GO:0071901	negative regulation of protein serine/threonine kinase activity	31	0.328191637	0.0009777272	1	CelltypeNonSpecific	0.4607384723	0.4512577857			1
GO:0007268	synaptic transmission	23	0.2931677019	0.0009789757	1	L2/3 Ptgs2	0.4172360248	0.1873813518	synaptic transmission, synaptic signaling, trans-synaptic signaling	GO:0007268, GO:0099536, GO:0099537	3
GO:0044428	nuclear part	158	0.5864613058	0.0009889095	1	Sncg	0.4389770981	0.020096446			1
GO:0006612	protein targeting to membrane	87	0.602788921	0.0009913265	1	CelltypeNonSpecific	0.3771237685	8.26746627732255E-05			1
GO:0007267	cell-cell signaling	26	0.2890563045	0.000993418	1	Vip Parm1	0.4173275178	0.1975783125			1
GO:0033673	negative regulation of kinase activity	56	0.3718517754	0.0009950746	1	CelltypeNonSpecific	0.480875539	0.6232757612			1
GO:0034220	ion transmembrane transport	38	0.3380022637	0.0010004933	1	Pvalb Wt1	0.4704301075	0.5484952263			1
GO:0045055	regulated exocytosis	44	0.3558715756	0.0010084703	1	CelltypeNonSpecific	0.3892136335	0.0114888806			1
GO:0031988	membrane-bounded vesicle	142	0.5869725816	0.0010129021	1	OPC Pdgfra	0.501899656	0.9429219774			1
GO:0034314	Arp2/3 complex-mediated actin nucleation	13	0.2362759192	0.0010144743	1	CelltypeNonSpecific	0.3806681124	0.1370123953			1
GO:0048869	cellular developmental process	130	0.5994703657	0.0010178471	1	Oligo Opalin	0.4848928121	0.6180307235			1
GO:0046873	metal ion transmembrane transporter activity	15	0.2496254682	0.0010203072	1	Sst Cdk6	0.4451310861	0.4721964548			1
GO:0050804	modulation of synaptic transmission	11	0.2114031308	0.0010237411	1	Smad3	0.4759442769	0.7848694546			1
GO:0015711	organic anion transport	61	0.3774499206	0.0010270549	1	CelltypeNonSpecific	0.5205827608	0.5814038651			1
GO:0008324	cation transmembrane transporter activity	19	0.276465311	0.0010299464	1	Sst Cdk6	0.4700956938	0.6612840187			1
GO:0051641	cellular localization	22	0.2840203275	0.0010363688	1	Vip Mybpc1	0.4769904009	0.7281622718			1
GO:0044454	nuclear chromosome part	32	0.6700538688	0.0010399683	1	L4 Arf5	0.4384182174	0.2350639972			1
GO:0015849	organic acid transport	47	0.3608573317	0.0010407617	1	CelltypeNonSpecific	0.4899748605	0.8132815471	organic acid transport, carboxylic acid transport	GO:0015849, GO:0046942	2
GO:0005887	integral component of plasma membrane	72	0.3829029734	0.0010480893	1	L5b Chrna6	0.5962636933	0.0070566038			1
GO:0012506	vesicle membrane	40	0.649194751	0.0010513533	1	Micro Ctss	0.5056914206	0.9007415037			1
GO:0031982	vesicle	136	0.5978998623	0.0010575042	1	Oligo Opalin	0.4741048593	0.3865485999			1
GO:0008037	cell recognition	26	0.3138089646	0.001057928	1	CelltypeNonSpecific	0.4191989626	0.1553068415			1
GO:0042393	histone binding	17	0.7312627754	0.0010589976	1	L4 Arf5	0.5257210993	0.7159936774			1
GO:0007613	memory	25	0.3102321145	0.0010631324	1	CelltypeNonSpecific	0.4854054054	0.8013211674			1
GO:0031982	vesicle	149	0.5850182233	0.0010701721	1	OPC Pdgfra	0.4965385947	0.8941911976			1
GO:0007422	peripheral nervous system development	14	0.7541876617	0.0010720408	1	Oligo 9630013A20Rik	0.7582050933	0.0008918012			1
GO:0006812	cation transport	22	0.2921333681	0.0010742049	1	Sst Cdk6	0.4923157072	0.9045554022			1
GO:0016021	integral component of membrane	167	0.4130997265	0.0010744585	1	Sst Tacstd2	0.524536113	0.3559271839			1
GO:0051046	regulation of secretion	134	0.4166740409	0.0010777111	1	CelltypeNonSpecific	0.4518686213	0.0589611859			1
GO:0071426	ribonucleoprotein complex export from nucleus	44	0.6432050835	0.0010866017	1	CelltypeNonSpecific	0.49582679	0.9242137264			1
GO:0009719	response to endogenous stimulus	25	0.3042815249	0.0010881704	1	L5b Cdh13	0.5973020528	0.1044724751			1
GO:0034220	ion transmembrane transport	27	0.3112618432	0.0010907789	1	Sst Cdk6	0.4981696813	0.9754690894			1
GO:0009790	embryo development	48	0.641016016	0.0010907992	1	L6b Rgs12	0.5011261261	0.9794789109			1
GO:0051171	regulation of nitrogen compound metabolic process	114	0.601531999	0.0011011873	1	L6b Serpinb11	0.4984432913	0.9604071425			1
GO:0003924	GTPase activity	84	0.3964419868	0.0011056671	1	CelltypeNonSpecific	0.455623987	0.1621594718			1
GO:0051650	establishment of vesicle localization	93	0.4009386324	0.0011148069	1	CelltypeNonSpecific	0.4269344879	0.0162007422			1
GO:0023052	signaling	86	0.3602729885	0.0011154844	1	Vip Mybpc1	0.4871886973	0.7660061599	signaling, single organism signaling	GO:0023052, GO:0044700	2
GO:0035556	intracellular signal transduction	185	0.4239312423	0.0011168564	1	L4 Arf5	0.4841190113	0.4962861492			1
GO:0060548	negative regulation of cell death	17	0.734179386	0.0011176489	1	L5a Tcerg1l	0.5878065512	0.2219843337			1
GO:0034330	cell junction organization	15	0.7457200403	0.0011264336	1	Sncg	0.5231621349	0.7593027505			1
GO:0031346	positive regulation of cell projection organization	73	0.3887898585	0.0011426507	1	CelltypeNonSpecific	0.4695087159	0.372498732			1
GO:0070585	protein localization to mitochondrion	83	0.3955413491	0.0011433776	1	CelltypeNonSpecific	0.401629843	0.0021909073			1
GO:0044297	cell body	11	0.2047089601	0.0011482325	1	Sst Cbln4	0.4656638326	0.7077416455			1
GO:0005667	transcription factor complex	12	0.7735042735	0.0011484954	1	L6b Rgs12	0.4576210826	0.6148258351			1
GO:0014069	postsynaptic density	81	0.3943703064	0.0011528842	1	CelltypeNonSpecific	0.4960772794	0.9039720661	postsynaptic density, postsynaptic specialization	GO:0014069, GO:0099572	2
GO:0032940	secretion by cell	12	0.2188109162	0.0011537708	1	Vip Mybpc1	0.5221734893	0.7997334922			1
GO:0008047	enzyme activator activity	46	0.3583994166	0.0011640015	1	Micro Ctss	0.5576519916	0.1861440444			1
GO:0007267	cell-cell signaling	33	0.3189033189	0.0011709234	1	Vip Chat	0.5430839002	0.4408230823			1
GO:0007596	blood coagulation	82	0.3951646026	0.0011737933	1	CelltypeNonSpecific	0.4723161254	0.3914959781	blood coagulation, coagulation	GO:0007596, GO:0050817	2
GO:0055037	recycling endosome	39	0.3490651795	0.0011766868	1	CelltypeNonSpecific	0.4897018238	0.8248697483			1
GO:0043228	non-membrane-bounded organelle	153	0.5861273262	0.0011781486	1	Sncg	0.4821508756	0.5015019255	non-membrane-bounded organelle, intracellular non-membrane-bounded organelle	GO:0043228, GO:0043232	2
GO:0007417	central nervous system development	79	0.6110360084	0.0011816012	1	Astro Aqp4	0.5211643463	0.5365830594			1
GO:0016021	integral component of membrane	83	0.3785519436	0.0011829746	1	Pvalb Cpne5	0.5372243692	0.3204890581			1
GO:0007010	cytoskeleton organization	48	0.6394614362	0.0011837757	1	Astro Aqp4	0.5006371897	0.988434825			1
GO:0000226	microtubule cytoskeleton organization	20	0.7114230397	0.001186161	1	L4 Arf5	0.5205227493	0.7532304258			1
GO:1901698	response to nitrogen compound	29	0.3166969147	0.0011935529	1	Pvalb Cpne5	0.4788695878	0.7095001228			1
GO:1903530	regulation of secretion by cell	129	0.4159051108	0.0011948724	1	CelltypeNonSpecific	0.4466120641	0.0396889419			1
GO:0045202	synapse	14	0.2363445378	0.0011954537	1	Sst Cbln4	0.4711134454	0.7247619046			1
GO:1901652	response to peptide	31	0.6714627291	0.0011956102	1	Astro Aqp4	0.5504425521	0.3406546387			1
GO:0040007	growth	70	0.6171037182	0.0011961038	1	Astro Aqp4	0.5162426614	0.6533317256			1
GO:0097458	neuron part	30	0.3245901639	0.0012060569	1	L5 Ucma	0.4773527626	0.676312984			1
GO:0022008	neurogenesis	25	0.2982278481	0.0012102562	1	Vip Mybpc1	0.4151898734	0.1740860018			1
GO:0031224	intrinsic component of membrane	86	0.3801602314	0.0012198256	1	Pvalb Cpne5	0.5466785357	0.2079258532			1
GO:0010468	regulation of gene expression	42	0.3353596758	0.0012210272	1	Vip Mybpc1	0.5184059439	0.7188000039			1
GO:0008324	cation transmembrane transporter activity	19	0.2828381843	0.0012270409	1	Endo Xdh	0.4206002111	0.2373908956			1
GO:0009259	ribonucleotide metabolic process	154	0.4231851495	0.0012366588	1	CelltypeNonSpecific	0.3314866528	1.37517583778771E-12			1
GO:0009611	response to wounding	36	0.6624895572	0.0012374204	1	Oligo Opalin	0.572507658	0.1495880155			1
GO:0030659	cytoplasmic vesicle membrane	38	0.650546875	0.001238839	1	Micro Ctss	0.513515625	0.7720415149			1
GO:0046903	secretion	28	0.3163567202	0.0012397544	1	L5b Cdh13	0.4350169062	0.2533709435			1
GO:0030003	cellular cation homeostasis	86	0.3980635237	0.0012405459	1	CelltypeNonSpecific	0.3734880705	6.12441919168505E-05			1
GO:0021782	glial cell development	16	0.7348973257	0.0012452134	1	Oligo 9630013A20Rik	0.6549068768	0.0332686619			1
GO:1903900	regulation of viral life cycle	15	0.7423984891	0.0012491835	1	SMC Myl9	0.5134088763	0.8586160782			1
GO:0003713	transcription coactivator activity	79	0.6061370496	0.0012537113	1	CelltypeNonSpecific	0.4858490759	0.667117091			1
GO:0048869	cellular developmental process	51	0.345959596	0.001254851	1	Vip Mybpc1	0.4668746286	0.4886021931			1
GO:0042594	response to starvation	12	0.7712488129	0.0012616928	1	L6b Rgs12	0.4452754036	0.5156973342			1
GO:0009165	nucleotide biosynthetic process	13	0.2368707779	0.001273641	1	L5b Cdh13	0.5277838309	0.7346082102	nucleotide biosynthetic process, nucleoside phosphate biosynthetic process	GO:0009165, GO:1901293	2
GO:0051171	regulation of nitrogen compound metabolic process	108	0.6036401302	0.0012828951	1	Igtp	0.4832494821	0.6030625287			1
GO:0008104	protein localization	37	0.3367201788	0.0012939535	1	L2/3 Ptgs2	0.4179028653	0.1058381362			1
GO:0002020	protease binding	11	0.7823847541	0.00129812	1	Endo Xdh	0.6300540819	0.1386238581			1
GO:0006935	chemotaxis	61	0.3783893753	0.0012989221	1	L4 Arf5	0.5151199505	0.6893873811	chemotaxis, taxis	GO:0006935, GO:0042330	2
GO:0022607	cellular component assembly	88	0.6061699336	0.0013025666	1	Sncg	0.5284573237	0.3888903293			1
GO:0022836	gated channel activity	22	0.2962746017	0.0013032264	1	Pvalb Wt1	0.4416588566	0.3575195669			1
GO:0044456	synapse part	11	0.2133431085	0.0013067615	1	L4 Scnn1a	0.3500733138	0.0929050187			1
GO:0097458	neuron part	13	0.2321266968	0.0013125546	1	Vip Mybpc1	0.4891402715	0.8984180761			1
GO:0051049	regulation of transport	18	0.269023569	0.0013169354	1	Vip Mybpc1	0.4367003367	0.3796019167			1
GO:0008542	visual learning	17	0.2745284603	0.0013223172	1	CelltypeNonSpecific	0.5165015578	0.8142967166			1
GO:0006873	cellular ion homeostasis	87	0.3992752245	0.0013320624	1	CelltypeNonSpecific	0.3702953907	3.59207510425421E-05			1
GO:0030054	cell junction	81	0.3928262968	0.0013340729	1	L4 Arf5	0.5078113093	0.8152354932			1
GO:0051128	regulation of cellular component organization	114	0.5937036469	0.0013406931	1	Astro Aqp4	0.4841056723	0.586564385			1
GO:0030425	dendrite	19	0.2845891708	0.00134475	1	L6b Rgs12	0.4425596365	0.3928001684			1
GO:0008283	cell proliferation	15	0.7317351598	0.0013689894	1	L6a Sla	0.5861872146	0.2344777809			1
GO:0007268	synaptic transmission	36	0.3401762932	0.0013743732	1	Sst Chodl	0.5025516122	0.9597104516	synaptic transmission, synaptic signaling, trans-synaptic signaling	GO:0007268, GO:0099536, GO:0099537	3
GO:0098796	membrane protein complex	21	0.3009745127	0.0013885554	1	Sst Cdk6	0.4723888056	0.6580087456			1
GO:0030030	cell projection organization	35	0.3389199255	0.001397107	1	Sst Tacstd2	0.4227720138	0.1256088059			1
GO:0022857	transmembrane transporter activity	26	0.3121516165	0.001401044	1	Sst Cdk6	0.4779264214	0.708007814	transmembrane transporter activity, substrate-specific transmembrane transporter activity	GO:0022857, GO:0022891	2
GO:0051641	cellular localization	125	0.589842963	0.0014030977	1	Astro Aqp4	0.5029274074	0.9172736016			1
GO:0090002	establishment of protein localization to plasma membrane	13	0.7574358974	0.0014046439	1	Oligo 9630013A20Rik	0.6448351648	0.0723998587			1
GO:0044424	intracellular part	85	0.3239598278	0.001413454	1	Pvalb Gpx3	0.4100430416	0.1031448067			1
GO:0048518	positive regulation of biological process	75	0.3611111111	0.0014188202	1	Vip Mybpc1	0.4752469136	0.5703704372			1
GO:0007166	cell surface receptor signaling pathway	71	0.6174720738	0.0014232976	1	Pvalb Rspo2	0.5506920835	0.1687352432			1
GO:0009952	anterior/posterior pattern specification	30	0.3295657727	0.0014400736	1	SMC Myl9	0.5130108557	0.8080210375			1
GO:0060998	regulation of dendritic spine development	20	0.2937142857	0.0014473279	1	CelltypeNonSpecific	0.4823968254	0.7858679571			1
GO:0005622	intracellular	86	0.323255814	0.0014531843	1	Pvalb Gpx3	0.3909883721	0.0496764491			1
GO:0033674	positive regulation of kinase activity	15	0.2592459605	0.0014533188	1	Sst Tacstd2	0.6152004788	0.1277453229			1
GO:0009986	cell surface	40	0.3518015795	0.0014584686	1	L4 Arf5	0.421248766	0.0907990675			1
GO:0006928	movement of cell or subcellular component	50	0.3638697318	0.00146162	1	Sst Tacstd2	0.483908046	0.7070860149			1
GO:0051960	regulation of nervous system development	19	0.2834232395	0.0014617282	1	Vip Sncg	0.4258638285	0.2763376143			1
GO:0060284	regulation of cell development	12	0.2271386431	0.0014631759	1	Ndnf Car4	0.4365781711	0.4605613371			1
GO:0016301	kinase activity	85	0.3960500729	0.0014657257	1	L4 Arf5	0.5325109383	0.3198001071			1
GO:0031346	positive regulation of cell projection organization	11	0.2205945713	0.0014762868	1	Smad3	0.3738331179	0.1512351425			1
GO:0016192	vesicle-mediated transport	34	0.3382352941	0.0014874329	1	Smad3	0.4400675024	0.2392752048			1
GO:0006163	purine nucleotide metabolic process	157	0.4251874359	0.0014993755	1	CelltypeNonSpecific	0.337134584	4.79432383926322E-12			1
GO:0007010	cytoskeleton organization	40	0.6494505495	0.0015069828	1	Sncg	0.4271585557	0.1219949469			1
GO:0030054	cell junction	95	0.6009815536	0.001507926	1	Endo Xdh	0.510035539	0.7526794682			1
GO:0003723	RNA binding	88	0.6020018841	0.0015167779	1	L4 Arf5	0.4372939237	0.0512245375			1
GO:0042327	positive regulation of phosphorylation	25	0.3126142596	0.0015217291	1	Sst Tacstd2	0.5660694698	0.263791746			1
GO:0030234	enzyme regulator activity	58	0.3763645815	0.0015301782	1	L4 Arf5	0.4440824814	0.1518292976			1
GO:0001558	regulation of cell growth	20	0.2924677188	0.0015393384	1	Endo Xdh	0.618866571	0.0697091247			1
GO:0055038	recycling endosome membrane	14	0.2550697085	0.0015402268	1	CelltypeNonSpecific	0.5010863661	0.988908771			1
GO:0045444	fat cell differentiation	12	0.7658030136	0.0015429954	1	Pvalb Obox3	0.3407754502	0.0578806846			1
GO:0048666	neuron development	25	0.3129067642	0.001547861	1	Sst Tacstd2	0.4527239488	0.4240392849			1
GO:1902476	chloride transmembrane transport	14	0.2552281369	0.0015511124	1	CelltypeNonSpecific	0.4940928843	0.9392302788			1
GO:0016773	phosphotransferase activity, alcohol group as acceptor	82	0.3948908593	0.0015536404	1	L4 Arf5	0.5399135917	0.2295406093			1
GO:0006955	immune response	31	0.6668470418	0.0015608057	1	L5a Pde1c	0.5692640693	0.1893084334			1
GO:0007605	sensory perception of sound	22	0.3046378653	0.0015636201	1	CelltypeNonSpecific	0.4114444958	0.1517115488			1
GO:0022412	cellular process involved in reproduction in multicellular organism	13	0.7547985348	0.0015724368	1	Oligo 9630013A20Rik	0.5691575092	0.3911017888			1
GO:0006897	endocytosis	43	0.641997264	0.0015890661	1	Oligo 9630013A20Rik	0.5651846785	0.1471928975			1
GO:0010817	regulation of hormone levels	16	0.2666071429	0.0015940767	1	L5b Cdh13	0.555	0.457461085			1
GO:0055065	metal ion homeostasis	86	0.4004162519	0.0016057887	1	CelltypeNonSpecific	0.3852140078	0.0002763939			1
GO:0009059	macromolecule biosynthetic process	124	0.5973333333	0.0016131425	1	Igtp	0.4707210884	0.3429744432			1
GO:0043209	myelin sheath	30	0.6724279835	0.0016194118	1	Oligo Opalin	0.6005761317	0.06599556			1
GO:0048856	anatomical structure development	177	0.5889283055	0.0016197821	1	Oligo Opalin	0.4781675645	0.439154991			1
GO:0065010	extracellular membrane-bounded organelle	109	0.5928283832	0.0016208582	1	OPC Pdgfra	0.5015556369	0.9580460475	extracellular membrane-bounded organelle, extracellular exosome	GO:0065010, GO:0070062	2
GO:0006357	regulation of transcription from RNA polymerase II promoter	11	0.7552380952	0.0016249349	1	L6a Sla	0.6373809524	0.0901021829			1
GO:0098655	cation transmembrane transport	17	0.2738451313	0.0016334634	1	Sst Cdk6	0.5455300764	0.5265939666			1
GO:0007268	synaptic transmission	25	0.3115492958	0.0016339323	1	Vip Sncg	0.5171830986	0.7746147925	synaptic transmission, synaptic signaling, trans-synaptic signaling	GO:0007268, GO:0099536, GO:0099537	3
GO:0032879	regulation of localization	133	0.5863534398	0.0016447453	1	Astro Aqp4	0.4990869227	0.9736098188			1
GO:0006996	organelle organization	76	0.6129660712	0.0016537024	1	Sst Chodl	0.447997842	0.1475858519			1
GO:0016311	dephosphorylation	112	0.4126383958	0.0016603361	1	CelltypeNonSpecific	0.5059737924	0.8297573699			1
GO:0006366	transcription from RNA polymerase II promoter	12	0.7467561521	0.0016713804	1	L6a Sla	0.6051454139	0.1809981937			1
GO:0044459	plasma membrane part	59	0.3727128503	0.0016716341	1	Sst Cdk6	0.6186144897	0.003401539			1
GO:0048666	neuron development	50	0.366581876	0.0016736976	1	L5b Tph2	0.4831160572	0.6910837229			1
GO:0001047	core promoter binding	32	0.6611994105	0.0016764131	1	CelltypeNonSpecific	0.5096100223	0.8514742745			1
GO:0061564	axon development	24	0.3107357357	0.0016819199	1	L5 Ucma	0.4931681682	0.9101965312			1
GO:0034641	cellular nitrogen compound metabolic process	172	0.5869743951	0.0016854348	1	L6b Serpinb11	0.4577754287	0.1273651897			1
GO:0005819	spindle	18	0.7156736447	0.0016857235	1	L4 Arf5	0.529092861	0.6720663753			1
GO:0015630	microtubule cytoskeleton	27	0.6832504146	0.0017043082	1	Pvalb Cpne5	0.4847982311	0.7954925986			1
GO:0043204	perikaryon	29	0.331115722	0.0017158774	1	CelltypeNonSpecific	0.5257166068	0.6331054782			1
GO:0022604	regulation of cell morphogenesis	20	0.2942307692	0.0017195396	1	Smad3	0.4455128205	0.4067388414			1
GO:0097458	neuron part	41	0.3541236905	0.001759175	1	Smad3	0.4805646564	0.6771238537			1
GO:0051347	positive regulation of transferase activity	20	0.2942934783	0.0017650301	1	Sst Tacstd2	0.5619565217	0.3465075752			1
GO:0051649	establishment of localization in cell	17	0.2630410655	0.0017749473	1	Vip Parm1	0.3651498335	0.0755450803			1
GO:0070838	divalent metal ion transport	18	0.2836943442	0.00177711	1	Sst Tacstd2	0.598977136	0.1528273869	divalent metal ion transport, divalent inorganic cation transport	GO:0070838, GO:0072511	2
GO:0044085	cellular component biogenesis	99	0.5981790221	0.0017829565	1	Sncg	0.5217049387	0.4899024979			1
GO:0030855	epithelial cell differentiation	57	0.6240230455	0.0017860144	1	Astro Aqp4	0.5507071852	0.2016191813			1
GO:0045814	negative regulation of gene expression, epigenetic	34	0.6532877649	0.0017872099	1	CelltypeNonSpecific	0.4955023923	0.9270508421			1
GO:0048534	hematopoietic or lymphoid organ development	15	0.7381642512	0.0017936545	1	L5a Tcerg1l	0.5887922705	0.2447047004			1
GO:0016569	covalent chromatin modification	12	0.7632275132	0.0017946936	1	L5 Ucma	0.5180776014	0.8308477523	covalent chromatin modification, histone modification	GO:0016569, GO:0016570	2
GO:0006835	dicarboxylic acid transport	24	0.3153210426	0.0017986205	1	CelltypeNonSpecific	0.4338842975	0.2637904227			1
GO:0044454	nuclear chromosome part	95	0.5938724861	0.0018017867	1	CelltypeNonSpecific	0.5157689345	0.600110012			1
GO:0016787	hydrolase activity	20	0.7173076923	0.0018029945	1	Sst Cbln4	0.4988461538	0.9889723035			1
GO:0046903	secretion	15	0.250617284	0.0018168529	1	Vip Parm1	0.4604938272	0.6235685922			1
GO:0051276	chromosome organization	43	0.6440479983	0.0018168632	1	L6a Car12	0.4718594032	0.5426689409			1
GO:0007165	signal transduction	82	0.3660240964	0.0018352354	1	Vip Mybpc1	0.4945783133	0.9007297958			1
GO:0007599	hemostasis	83	0.3999516043	0.0018375056	1	CelltypeNonSpecific	0.4672606851	0.308014293			1
GO:0016787	hydrolase activity	21	0.7092886537	0.0018380351	1	Vip Mybpc1	0.4526748971	0.4822216327			1
GO:0030182	neuron differentiation	34	0.3379298307	0.0018393652	1	Sst Cdk6	0.5600453831	0.2486835371			1
GO:0000278	mitotic cell cycle	44	0.6403006442	0.0018396459	1	L5b Tph2	0.4256263422	0.0987254211			1
GO:0045202	synapse	23	0.3089687041	0.0018489797	1	Smad3	0.423510467	0.2126531289			1
GO:0006996	organelle organization	155	0.5822395254	0.0018589099	1	Sncg	0.4808181931	0.4680541234			1
GO:0023061	signal release	12	0.2374123646	0.0018603834	1	Pvalb Rspo2	0.5175270873	0.836154761			1
GO:1902600	hydrogen ion transmembrane transport	44	0.363643634	0.0018655829	1	CelltypeNonSpecific	0.2179520735	1.2368922896758E-10			1
GO:0034329	cell junction assembly	12	0.7617794486	0.0018686777	1	Sncg	0.4992481203	0.9934645992			1
GO:0007416	synapse assembly	34	0.345259979	0.0018822826	1	CelltypeNonSpecific	0.5643007203	0.1965203159			1
GO:0006259	DNA metabolic process	11	0.2255574614	0.0018823319	1	Oligo Opalin	0.4648370497	0.6912357351			1
GO:0010243	response to organonitrogen compound	28	0.3215623328	0.0019008783	1	Pvalb Cpne5	0.491305511	0.8806068385			1
GO:0060322	head development	161	0.4274774022	0.0019017739	1	CelltypeNonSpecific	0.4894281957	0.6508302709			1
GO:0030154	cell differentiation	50	0.3508270677	0.0019026883	1	Vip Mybpc1	0.475037594	0.6042581693			1
GO:0000904	cell morphogenesis involved in differentiation	24	0.3128801703	0.0019037475	1	Sst Tacstd2	0.4587895377	0.4944128688			1
GO:0009152	purine ribonucleotide biosynthetic process	57	0.380210887	0.0019090068	1	CelltypeNonSpecific	0.4145152473	0.0267530273			1
GO:0098589	membrane region	85	0.3991486496	0.0019153802	1	L4 Arf5	0.5048098891	0.8824871221			1
GO:1902589	single-organism organelle organization	23	0.7006369427	0.0019205449	1	Vip Chat	0.3943505954	0.1025650116			1
GO:0046903	secretion	15	0.2579365079	0.001930842	1	Vip Mybpc1	0.568452381	0.3815704957			1
GO:0000781	chromosome, telomeric region	12	0.7600064041	0.0019332577	1	L4 Arf5	0.4732628882	0.7501942622			1
GO:0005694	chromosome	190	0.5669692688	0.0019358794	1	CelltypeNonSpecific	0.5000282586	0.9989889347			1
GO:0043230	extracellular organelle	111	0.590604632	0.0019390366	1	OPC Pdgfra	0.4977071901	0.9376546764	extracellular organelle, extracellular vesicle	GO:0043230, GO:1903561	2
GO:0006338	chromatin remodeling	34	0.6542898409	0.0019406962	1	CelltypeNonSpecific	0.4978804022	0.9661139454			1
GO:0006644	phospholipid metabolic process	25	0.3186871795	0.0019415744	1	Micro Ctss	0.5652923077	0.2645240694			1
GO:0048639	positive regulation of developmental growth	31	0.3385709441	0.0019504032	1	CelltypeNonSpecific	0.4131889137	0.0957565924			1
GO:0007268	synaptic transmission	20	0.2956616052	0.0019678156	1	L6a Car12	0.5939262473	0.1549605342	synaptic transmission, synaptic signaling, trans-synaptic signaling	GO:0007268, GO:0099536, GO:0099537	3
GO:0000902	cell morphogenesis	117	0.4123748996	0.0019754023	1	L4 Arf5	0.5262436993	0.3541803815			1
GO:0010976	positive regulation of neuron projection development	63	0.3863932441	0.0019886859	1	CelltypeNonSpecific	0.4450115203	0.1345160318			1
GO:0051961	negative regulation of nervous system development	26	0.6780461141	0.0019946253	1	Astro Aqp4	0.5908865037	0.1146447666			1
GO:0006810	transport	40	0.3274096386	0.0019954473	1	Vip Parm1	0.388253012	0.0454621541			1
GO:0034660	ncRNA metabolic process	156	0.5732755687	0.0019957777	1	CelltypeNonSpecific	0.491114117	0.7078249681			1
GO:1901360	organic cyclic compound metabolic process	169	0.5859171598	0.0019959476	1	L6b Serpinb11	0.4711637081	0.2996715338			1
GO:1902578	single-organism localization	79	0.3866828507	0.001997807	1	Sst Cdk6	0.4932373851	0.8541042298			1
GO:0005198	structural molecule activity	13	0.7457725948	0.0019982232	1	L4 Scnn1a	0.5049562682	0.951736286			1
GO:0051649	establishment of localization in cell	19	0.283055199	0.0019991652	1	Vip Mybpc1	0.4924582798	0.9161985879			1
GO:0030666	endocytic vesicle membrane	24	0.677302164	0.0020089125	1	Micro Ctss	0.5437924498	0.4456533765			1
GO:0048589	developmental growth	44	0.6383778259	0.0020100927	1	Astro Aqp4	0.5766895142	0.0869630031			1
GO:0016337	single organismal cell-cell adhesion	17	0.7218315898	0.0020205518	1	L5a Tcerg1l	0.5707425827	0.3252629264			1
GO:1901699	cellular response to nitrogen compound	18	0.2827918171	0.0020238127	1	Pvalb Cpne5	0.5012033694	0.9874872252			1
GO:0043269	regulation of ion transport	22	0.3066971081	0.0020240911	1	L5b Tph2	0.5679396707	0.2781399469			1
GO:0032535	regulation of cellular component size	82	0.4003262037	0.0020328345	1	CelltypeNonSpecific	0.4711076709	0.3711529024			1
GO:0072507	divalent inorganic cation homeostasis	13	0.2485952335	0.002036124	1	Pvalb Wt1	0.6047277659	0.1990056229			1
GO:0007267	cell-cell signaling	29	0.3297669347	0.0020362841	1	Pvalb Rspo2	0.5355731225	0.5194769219			1
GO:0008104	protein localization	17	0.2725017718	0.0020430726	1	Vip Mybpc1	0.447200567	0.4752955698			1
GO:0004721	phosphoprotein phosphatase activity	44	0.3648287094	0.002043754	1	CelltypeNonSpecific	0.5053510149	0.9029002365			1
GO:0030141	secretory granule	19	0.7061403509	0.0020500706	1	Oligo 9630013A20Rik	0.4066344021	0.1626844274			1
GO:0043434	response to peptide hormone	28	0.6713082902	0.0020537406	1	Astro Aqp4	0.54607698	0.4072410994			1
GO:0032268	regulation of cellular protein metabolic process	18	0.7086247086	0.0020651439	1	L6a Sla	0.6135531136	0.0938015831	regulation of cellular protein metabolic process, regulation of protein metabolic process	GO:0032268, GO:0051246	2
GO:0051168	nuclear export	63	0.6131878349	0.0020664281	1	CelltypeNonSpecific	0.4830209307	0.6440508297			1
GO:1902578	single-organism localization	133	0.4119410143	0.0020773049	1	Sst Tacstd2	0.4724510593	0.3355308442			1
GO:0010941	regulation of cell death	29	0.6721533493	0.0021105811	1	L5a Tcerg1l	0.5409417648	0.4651426572			1
GO:0007399	nervous system development	183	0.5717970818	0.0021202627	1	Oligo 9630013A20Rik	0.5290709844	0.2134507463			1
GO:0044271	cellular nitrogen compound biosynthetic process	45	0.3473429952	0.0021366911	1	Vip Mybpc1	0.5041867955	0.9341397527			1
GO:0051224	negative regulation of protein transport	20	0.700142315	0.0021420688	1	SMC Myl9	0.5091555977	0.888595265			1
GO:0016788	hydrolase activity, acting on ester bonds	16	0.728202847	0.0021473486	1	Pvalb Tpbg	0.5326957295	0.6610696276			1
GO:0022402	cell cycle process	30	0.6668728522	0.0021479359	1	Sst Chodl	0.4516151203	0.3737856653			1
GO:0005216	ion channel activity	17	0.2796610169	0.0021489786	1	Sst Cdk6	0.4961781323	0.9584549479	ion channel activity, channel activity, passive transmembrane transporter activity, substrate-specific channel activity	GO:0005216, GO:0015267, GO:0022803, GO:0022838	4
GO:0071495	cellular response to endogenous stimulus	73	0.6088447551	0.0021489837	1	Astro Aqp4	0.5348683839	0.3256475978			1
GO:0004888	transmembrane signaling receptor activity	31	0.3362351678	0.0021509435	1	Sst Tacstd2	0.5287699004	0.5901504581			1
GO:0007411	axon guidance	16	0.2733516484	0.0021513243	1	Vip Sncg	0.4902129121	0.8954658723	axon guidance, neuron projection guidance	GO:0007411, GO:0097485	2
GO:0010941	regulation of cell death	28	0.3175115207	0.0021533048	1	Vip Mybpc1	0.4218894009	0.1894559621			1
GO:0048709	oligodendrocyte differentiation	14	0.7390039985	0.0021541052	1	Astro Aqp4	0.5863322428	0.2679121775			1
GO:0048731	system development	107	0.4049643252	0.0021591941	1	Sst Tacstd2	0.5119887448	0.6990000484			1
GO:0048812	neuron projection morphogenesis	35	0.3459535538	0.0021609006	1	Smad3	0.4845414028	0.7585604039			1
GO:0048468	cell development	36	0.3348450491	0.0021662201	1	Vip Mybpc1	0.4404761905	0.2695659607			1
GO:0044710	single-organism metabolic process	49	0.6546777127	0.0021728625	1	Sst Cbln4	0.5203071328	0.6886225527			1
GO:0004872	receptor activity	42	0.3580413297	0.0021798542	1	Sst Tacstd2	0.5115902965	0.8027706956	receptor activity, molecular transducer activity	GO:0004872, GO:0060089	2
GO:0010921	regulation of phosphatase activity	33	0.345176341	0.0021818397	1	CelltypeNonSpecific	0.4786661644	0.6729080502			1
GO:0006950	response to stress	79	0.6106105733	0.0021863694	1	Igtp	0.4700297841	0.4066889324			1
GO:0006936	muscle contraction	21	0.3092582264	0.0021912841	1	Micro Ctss	0.5562372188	0.3666240932			1
GO:0050878	regulation of body fluid levels	102	0.4110329269	0.0022019207	1	CelltypeNonSpecific	0.4959927909	0.8903634056			1
GO:0032870	cellular response to hormone stimulus	40	0.6434210526	0.0022106199	1	Astro Aqp4	0.5448026316	0.339186408			1
GO:0004857	enzyme inhibitor activity	13	0.7396635301	0.0022133694	1	Sst Chodl	0.5383518677	0.6249060033			1
GO:0005912	adherens junction	25	0.6795354839	0.0022258085	1	Astro Aqp4	0.4902709677	0.8686963204	adherens junction, anchoring junction	GO:0005912, GO:0070161	2
GO:0019752	carboxylic acid metabolic process	42	0.6419878296	0.0022388909	1	Pvalb Rspo2	0.4942045784	0.9011101636			1
GO:0034645	cellular macromolecule biosynthetic process	123	0.5945598688	0.0022389783	1	Igtp	0.4711044286	0.3504515919			1
GO:0006406	mRNA export from nucleus	37	0.6459312808	0.0022401782	1	CelltypeNonSpecific	0.5198885448	0.6770670624	mRNA export from nucleus, mRNA-containing ribonucleoprotein complex export from nucleus	GO:0006406, GO:0071427	2
GO:0030031	cell projection assembly	28	0.6688746244	0.0022643358	1	SMC Myl9	0.4658904671	0.5376050439			1
GO:0022610	biological adhesion	167	0.429917388	0.0022653568	1	CelltypeNonSpecific	0.5194645674	0.3964868371			1
GO:0006281	DNA repair	25	0.6799353796	0.0022689585	1	Smad3	0.4055573506	0.1091693618			1
GO:0051705	multi-organism behavior	23	0.3155938713	0.0022743205	1	CelltypeNonSpecific	0.5208687363	0.7298924045			1
GO:0043230	extracellular organelle	113	0.5964381905	0.0022776326	1	Oligo Opalin	0.4664981037	0.2892557454	extracellular organelle, extracellular membrane-bounded organelle, extracellular exosome, extracellular vesicle	GO:0043230, GO:0065010, GO:0070062, GO:1903561	4
GO:0050803	regulation of synapse structure or activity	12	0.7562394247	0.0022945962	1	Astro Aqp4	0.4983079526	0.9844344363			1
GO:0071496	cellular response to external stimulus	20	0.6994230769	0.0023022298	1	Astro Aqp4	0.5137179487	0.8342739589			1
GO:0035556	intracellular signal transduction	14	0.2482993197	0.0023068855	1	L4 Ctxn3	0.3673469388	0.1086673705			1
GO:1903047	mitotic cell cycle process	45	0.6340828924	0.0023128849	1	L4 Arf5	0.4595679012	0.3583178078			1
GO:0032991	macromolecular complex	123	0.5920198029	0.002315889	1	L6a Car12	0.4593495935	0.1784427666			1
GO:0003015	heart process	16	0.2753807107	0.0023168286	1	Pvalb Wt1	0.5547271574	0.4584524574			1
GO:0072655	establishment of protein localization to mitochondrion	80	0.4004085761	0.0023190806	1	CelltypeNonSpecific	0.4146399676	0.0090350693			1
GO:1990234	transferase complex	31	0.6634408602	0.002325051	1	L6a Car12	0.3659498208	0.0125072473			1
GO:0030054	cell junction	57	0.620906236	0.0023254362	1	Astro Aqp4	0.4618072773	0.3361859197			1
GO:0098805	whole membrane	116	0.5883116556	0.0023305397	1	Astro Aqp4	0.4985380117	0.9599726271			1
GO:0006405	RNA export from nucleus	43	0.634942474	0.0023354913	1	CelltypeNonSpecific	0.4994831215	0.9907642156			1
GO:0043066	negative regulation of apoptotic process	15	0.732173913	0.0023356283	1	L5a Tcerg1l	0.5958454106	0.2091831635	negative regulation of apoptotic process, negative regulation of programmed cell death	GO:0043066, GO:0043069	2
GO:0043169	cation binding	150	0.5828960692	0.0023358419	1	L5 Ucma	0.4809138053	0.4835508913			1
GO:0015077	monovalent inorganic cation transmembrane transporter activity	13	0.2513855021	0.0023420905	1	L5a Tcerg1l	0.3158944802	0.024253404			1
GO:0045202	synapse	26	0.3246845747	0.0023470998	1	L5b Chrna6	0.4661172161	0.5567749614			1
GO:0002064	epithelial cell development	23	0.6860669089	0.0023770989	1	Endo Xdh	0.5158501441	0.796119507			1
GO:0002020	protease binding	13	0.7448705865	0.0023815217	1	SMC Myl9	0.4439933299	0.4873663558			1
GO:0007006	mitochondrial membrane organization	45	0.3683271111	0.0023859303	1	CelltypeNonSpecific	0.3983217778	0.0190012784			1
GO:0010562	positive regulation of phosphorus metabolic process	28	0.3299632353	0.0023946708	1	Sst Tacstd2	0.5775997899	0.1659366358	positive regulation of phosphorus metabolic process, positive regulation of phosphate metabolic process	GO:0010562, GO:0045937	2
GO:0044877	macromolecular complex binding	11	0.7784090909	0.002401107	1	Vip Parm1	0.4180194805	0.3730717133			1
GO:0044463	cell projection part	83	0.3997391628	0.0024030745	1	L4 Arf5	0.5103962241	0.75309143			1
GO:0000165	MAPK cascade	170	0.4309215686	0.0024078549	1	CelltypeNonSpecific	0.4376117647	0.0061294367			1
GO:0007017	microtubule-based process	25	0.6786544343	0.0024122861	1	L5b Tph2	0.3965749235	0.0790414882			1
GO:0005813	centrosome	24	0.6809604794	0.0024131654	1	L4 Arf5	0.3998218335	0.0930629801			1
GO:0021795	cerebral cortex cell migration	11	0.2354312354	0.0024154111	1	CelltypeNonSpecific	0.5287634177	0.7416450749	cerebral cortex cell migration, cerebral cortex radially oriented cell migration	GO:0021795, GO:0021799	2
GO:0072593	reactive oxygen species metabolic process	18	0.7089371981	0.0024166795	1	Astro Aqp4	0.4558823529	0.5220800851			1
GO:0019888	protein phosphatase regulator activity	23	0.3167267653	0.0024205124	1	CelltypeNonSpecific	0.5053397991	0.9296694496			1
GO:0051047	positive regulation of secretion	20	0.3012912482	0.0024255027	1	Endo Xdh	0.4868005739	0.8407575402			1
GO:0006807	nitrogen compound metabolic process	180	0.5831987697	0.0024313909	1	L6b Serpinb11	0.4529988466	0.0867929432			1
GO:0003723	RNA binding	49	0.6284257871	0.002432274	1	Endo Xdh	0.3722038981	0.0025547901			1
GO:0051346	negative regulation of hydrolase activity	11	0.7551378446	0.0024341014	1	Sncg	0.5837092732	0.3201791699			1
GO:0007610	behavior	16	0.2702095808	0.0024378848	1	Vip Mybpc1	0.3619011976	0.0686755179			1
GO:0010035	response to inorganic substance	18	0.7108979483	0.0024430421	1	Oligo Opalin	0.4276578737	0.2988856159			1
GO:0007268	synaptic transmission	11	0.2317541613	0.0024482997	1	L5b Cdh13	0.4596670935	0.6496099143	synaptic transmission, synaptic signaling, trans-synaptic signaling	GO:0007268, GO:0099536, GO:0099537	3
GO:0006725	cellular aromatic compound metabolic process	163	0.5849071735	0.0024485485	1	L6b Serpinb11	0.466177473	0.2275752775			1
GO:1903533	regulation of protein targeting	70	0.3942764977	0.0024488261	1	CelltypeNonSpecific	0.4917050691	0.8121624698			1
GO:0048522	positive regulation of cellular process	112	0.598624011	0.0024638605	1	L5a Pde1c	0.5174922601	0.591560748			1
GO:0005216	ion channel activity	19	0.2955936353	0.0024651867	1	Pvalb Rspo2	0.4434924521	0.4029188614	ion channel activity, channel activity, passive transmembrane transporter activity, substrate-specific channel activity	GO:0005216, GO:0015267, GO:0022803, GO:0022838	4
GO:0032507	maintenance of protein location in cell	13	0.74400058	0.0024682498	1	SMC Myl9	0.3642427318	0.092165898	maintenance of protein location in cell, maintenance of location in cell	GO:0032507, GO:0051651	2
GO:0030001	metal ion transport	11	0.2272727273	0.0024734951	1	Vip Mybpc1	0.439217759	0.5014274152			1
GO:0005802	trans-Golgi network	15	0.7272900763	0.0024783022	1	Oligo 9630013A20Rik	0.5938931298	0.2113807777			1
GO:0006818	hydrogen transport	52	0.3778741304	0.0024861278	1	CelltypeNonSpecific	0.2539781418	1.10142680251422E-09			1
GO:0044427	chromosomal part	27	0.6731930168	0.002487498	1	L6a Car12	0.4492576277	0.3757662293			1
GO:0098552	side of membrane	70	0.6068606322	0.0024934495	1	Micro Ctss	0.587860692	0.0129041741			1
GO:0045664	regulation of neuron differentiation	14	0.2619047619	0.0024989517	1	Vip Sncg	0.4621389539	0.6314131471			1
GO:0044306	neuron projection terminus	51	0.3768113209	0.0025081898	1	CelltypeNonSpecific	0.4373950927	0.1245551797			1
GO:0051641	cellular localization	53	0.6299551349	0.0025145465	1	L5a Tcerg1l	0.4533525905	0.2783025392			1
GO:0006725	cellular aromatic compound metabolic process	144	0.5896803423	0.002518784	1	Igtp	0.4517996476	0.1044746751			1
GO:0032403	protein complex binding	43	0.6368134587	0.0025248428	1	OPC Pdgfra	0.4588384463	0.3636352096			1
GO:0016079	synaptic vesicle exocytosis	23	0.317500449	0.0025252401	1	CelltypeNonSpecific	0.302966248	0.0011108063			1
GO:0043005	neuron projection	35	0.348346235	0.0025316655	1	Smad3	0.4756274924	0.6277605324			1
GO:0090305	nucleic acid phosphodiester bond hydrolysis	14	0.7357142857	0.0025382356	1	Smad3	0.318707483	0.0202539887			1
GO:0071495	cellular response to endogenous stimulus	26	0.3207493613	0.0025431227	1	Pvalb Tpbg	0.4801305705	0.7387628934			1
GO:0007155	cell adhesion	166	0.4305223557	0.0025435502	1	CelltypeNonSpecific	0.521513484	0.3500374798			1
GO:0031226	intrinsic component of plasma membrane	49	0.3703995884	0.0025446655	1	Smad3	0.5466300806	0.2776517237			1
GO:0009719	response to endogenous stimulus	73	0.3904516762	0.0025487682	1	Sst Chodl	0.5944413802	0.0092865767			1
GO:0007420	brain development	156	0.4284875708	0.0025572195	1	CelltypeNonSpecific	0.4929516955	0.7662632723			1
GO:0032989	cellular component morphogenesis	122	0.4161574897	0.0025710143	1	L4 Arf5	0.5283671709	0.3077579411			1
GO:0072562	blood microparticle	22	0.6875648116	0.0025745233	1	SMC Myl9	0.5354087452	0.5694991987			1
GO:0015629	actin cytoskeleton	11	0.7654406662	0.0025751837	1	Pvalb Rspo2	0.4916724497	0.9254159465			1
GO:0044085	cellular component biogenesis	52	0.6291133934	0.0025758828	1	Igtp	0.3960385663	0.0152257078			1
GO:0045069	regulation of viral genome replication	11	0.7637903019	0.0025845037	1	SMC Myl9	0.530189002	0.730533765			1
GO:0007268	synaptic transmission	15	0.2622222222	0.002584663	1	Sst Cbln4	0.4488888889	0.5187633256	synaptic transmission, synaptic signaling, trans-synaptic signaling	GO:0007268, GO:0099536, GO:0099537	3
GO:0006887	exocytosis	101	0.4120347519	0.0025894118	1	CelltypeNonSpecific	0.4202678332	0.0063197051			1
GO:0098609	cell-cell adhesion	20	0.7004411765	0.0025915269	1	L5a Tcerg1l	0.5301470588	0.6511658763			1
GO:0071702	organic substance transport	38	0.3505244755	0.002591585	1	L2/3 Ptgs2	0.454496892	0.3594730339			1
GO:0051171	regulation of nitrogen compound metabolic process	38	0.3410163339	0.0025948927	1	Vip Mybpc1	0.5393829401	0.4563662761			1
GO:0006915	apoptotic process	18	0.7143431097	0.0025975605	1	Sst Cbln4	0.5257131378	0.7197360095	apoptotic process, cell death, programmed cell death, death	GO:0006915, GO:0008219, GO:0012501, GO:0016265	4
GO:0048525	negative regulation of viral process	11	0.7636192594	0.0026011962	1	SMC Myl9	0.5793637219	0.3648150489			1
GO:0044459	plasma membrane part	39	0.3536437247	0.0026044485	1	Igtp	0.5548582996	0.2592582167			1
GO:0044765	single-organism transport	123	0.4114835135	0.0026123397	1	Sst Tacstd2	0.4674887283	0.2690055094			1
GO:0046425	regulation of JAK-STAT cascade	19	0.3000384172	0.0026151346	1	CelltypeNonSpecific	0.5956170973	0.1501220487	regulation of JAK-STAT cascade, regulation of STAT cascade	GO:0046425, GO:1904892	2
GO:0090407	organophosphate biosynthetic process	20	0.2998554913	0.0026165924	1	L5b Cdh13	0.4836705202	0.8068095053			1
GO:0030662	coated vesicle membrane	43	0.3665821316	0.0026168873	1	CelltypeNonSpecific	0.4156595593	0.0571157042			1
GO:0070588	calcium ion transmembrane transport	47	0.3723847092	0.0026332866	1	CelltypeNonSpecific	0.4595962693	0.3410132397			1
GO:0051252	regulation of RNA metabolic process	97	0.6002924534	0.0026445594	1	Igtp	0.4847097718	0.6470066525			1
GO:0042110	T cell activation	14	0.7369942197	0.0026471699	1	L5a Tcerg1l	0.5976465731	0.2158046627	T cell activation, leukocyte aggregation, T cell aggregation, lymphocyte aggregation	GO:0042110, GO:0070486, GO:0070489, GO:0071593	4
GO:0009150	purine ribonucleotide metabolic process	13	0.2545216823	0.0026502262	1	L5b Cdh13	0.5149269993	0.8559650154	purine ribonucleotide metabolic process, ribonucleotide metabolic process, ribose phosphate metabolic process	GO:0009150, GO:0009259, GO:0019693	3
GO:0046483	heterocycle metabolic process	144	0.5891769444	0.0026635441	1	Igtp	0.4543166373	0.1238690544			1
GO:0022892	substrate-specific transporter activity	60	0.384128832	0.0026640673	1	Pvalb Obox3	0.5873496314	0.0235403027			1
GO:0010557	positive regulation of macromolecule biosynthetic process	60	0.6173689897	0.0026647074	1	Sncg	0.5246623447	0.528077495			1
GO:0016772	transferase activity, transferring phosphorus-containing groups	90	0.4044075228	0.0026765514	1	L4 Arf5	0.53504096	0.2710931811			1
GO:0061024	membrane organization	76	0.6032368154	0.0026771886	1	Oligo 9630013A20Rik	0.5243294406	0.4792842837			1
GO:0008289	lipid binding	107	0.4147482311	0.0026795144	1	CelltypeNonSpecific	0.4939357602	0.8309265973			1
GO:0035176	social behavior	15	0.275647121	0.0026797888	1	CelltypeNonSpecific	0.6247226624	0.0951249504	social behavior, intraspecies interaction between organisms	GO:0035176, GO:0051703	2
GO:0006935	chemotaxis	22	0.3094210259	0.0026942856	1	Vip Sncg	0.5471686135	0.4581436769	chemotaxis, taxis	GO:0006935, GO:0042330	2
GO:0005261	cation channel activity	21	0.3056677684	0.0026972894	1	Pvalb Wt1	0.501040519	0.9879330076			1
GO:0044463	cell projection part	24	0.3191909976	0.0026987739	1	Sst Tacstd2	0.503649635	0.9522040502			1
GO:0044430	cytoskeletal part	23	0.6867303343	0.0027096501	1	Pvalb Tacr3	0.5375094245	0.5474429014			1
GO:0030154	cell differentiation	120	0.5929100529	0.0027322267	1	Oligo Opalin	0.4842063492	0.6107570218			1
GO:0071826	ribonucleoprotein complex subunit organization	103	0.5866458163	0.0027375779	1	CelltypeNonSpecific	0.4550507912	0.1201641486			1
GO:0008104	protein localization	95	0.5941051136	0.0027519912	1	Astro Aqp4	0.5077311198	0.8058628825			1
GO:0051128	regulation of cellular component organization	116	0.4122869929	0.0027552392	1	Endo Xdh	0.4875423145	0.670841688			1
GO:0030424	axon	26	0.6716860767	0.0027576777	1	Oligo 9630013A20Rik	0.5192493138	0.7373644507			1
GO:0090066	regulation of anatomical structure size	91	0.4080959638	0.0027663998	1	CelltypeNonSpecific	0.4752006681	0.419395349			1
GO:0051240	positive regulation of multicellular organismal process	17	0.7069444444	0.0027667675	1	L6a Sla	0.5467013889	0.5007064963			1
GO:0005886	plasma membrane	190	0.4267878666	0.0027670793	1	L6b Rgs12	0.5736842105	0.0025971099			1
GO:0030900	forebrain development	28	0.3345738869	0.0027822803	1	SMC Myl9	0.4954247473	0.9343141729			1
GO:0000988	transcription factor activity, protein binding	143	0.573369051	0.0027976964	1	CelltypeNonSpecific	0.5262650328	0.2846032132	transcription factor activity, protein binding, transcription factor activity, transcription factor binding	GO:0000988, GO:0000989	2
GO:0031974	membrane-enclosed lumen	174	0.5759351934	0.002804037	1	Sncg	0.4369986975	0.0131607964			1
GO:0048015	phosphatidylinositol-mediated signaling	16	0.7179528061	0.0028147497	1	Astro Aqp4	0.5679209184	0.3520849569	phosphatidylinositol-mediated signaling, inositol lipid-mediated signaling	GO:0048015, GO:0048017	2
GO:1902494	catalytic complex	37	0.6477355734	0.0028160399	1	L6a Car12	0.3735695155	0.0105801002			1
GO:0006364	rRNA processing	56	0.6162778695	0.0028174903	1	CelltypeNonSpecific	0.4356707037	0.0984374741			1
GO:0006281	DNA repair	13	0.7439529309	0.0028177139	1	L5b Cdh13	0.3571584223	0.0803954398			1
GO:0015078	hydrogen ion transmembrane transporter activity	40	0.3627715655	0.0028178731	1	CelltypeNonSpecific	0.2017332268	8.45764244184436E-11			1
GO:0031226	intrinsic component of plasma membrane	55	0.3775980306	0.0028216904	1	Sst Tacstd2	0.5449270266	0.273115177			1
GO:0090407	organophosphate biosynthetic process	33	0.3465630942	0.0028271359	1	L5b Chrna6	0.5294736416	0.5664761558			1
GO:0032879	regulation of localization	35	0.3374517375	0.0028277111	1	Vip Mybpc1	0.4077220077	0.0902074219			1
GO:0042060	wound healing	101	0.4128219274	0.0028290021	1	CelltypeNonSpecific	0.4887327442	0.6996149336			1
GO:0010975	regulation of neuron projection development	15	0.2746157923	0.0028320416	1	Smad3	0.4045574987	0.2062976716			1
GO:0007417	central nervous system development	42	0.6400702775	0.0028373115	1	Oligo Opalin	0.5888767721	0.058266369			1
GO:0007017	microtubule-based process	29	0.6621767241	0.0028666053	1	L4 Arf5	0.4985519935	0.9790057571			1
GO:0051223	regulation of protein transport	172	0.4325015126	0.0028667591	1	CelltypeNonSpecific	0.480106893	0.3795492936			1
GO:0005654	nucleoplasm	112	0.5890960809	0.0028687674	1	Sncg	0.4327591656	0.0244461333			1
GO:0044707	single-multicellular organism process	148	0.4177556094	0.0028711986	1	Sst Tacstd2	0.5293695818	0.2871451403			1
GO:0010975	regulation of neuron projection development	12	0.2486772487	0.0028729821	1	L5 Ucma	0.474132863	0.7595777272			1
GO:0001819	positive regulation of cytokine production	29	0.3379577136	0.0028859403	1	Oligo 9630013A20Rik	0.4961982258	0.9445060197			1
GO:0019219	regulation of nucleobase-containing compound metabolic process	37	0.3411699371	0.0028874915	1	Vip Mybpc1	0.5368382081	0.4903768901			1
GO:0010008	endosome membrane	103	0.4138258505	0.0028876034	1	CelltypeNonSpecific	0.4831766914	0.5608233716			1
GO:0005924	cell-substrate adherens junction	22	0.686083197	0.0028890613	1	Astro Aqp4	0.5237204954	0.7044124049	cell-substrate adherens junction, focal adhesion, cell-substrate junction	GO:0005924, GO:0005925, GO:0030055	3
GO:0015980	energy derivation by oxidation of organic compounds	158	0.4298165986	0.0028980025	1	CelltypeNonSpecific	0.3264704894	1.78355820989518E-13			1
GO:0006139	nucleobase-containing compound metabolic process	152	0.5849244563	0.0028982345	1	L6b Serpinb11	0.4411630417	0.0390821594			1
GO:0022603	regulation of anatomical structure morphogenesis	77	0.6017755064	0.0029017418	1	Oligo 9630013A20Rik	0.5649679935	0.057315231			1
GO:0040029	regulation of gene expression, epigenetic	13	0.7408098321	0.0029066314	1	L6b Rgs12	0.5002743334	0.9978344089			1
GO:0009260	ribonucleotide biosynthetic process	58	0.3860916585	0.0029113331	1	CelltypeNonSpecific	0.4119592678	0.0213977243			1
GO:0051963	regulation of synapse assembly	21	0.3118147863	0.0029122922	1	CelltypeNonSpecific	0.5921002888	0.1451587356			1
GO:0030001	metal ion transport	17	0.2863077434	0.0029182321	1	Sst Cdk6	0.4677633765	0.6541561241			1
GO:0055114	oxidation-reduction process	87	0.5971495148	0.0029185388	1	Astro Aqp4	0.5677349336	0.0379869122			1
GO:0032409	regulation of transporter activity	47	0.3737200319	0.0029192235	1	CelltypeNonSpecific	0.4596848366	0.3420727438			1
GO:0007267	cell-cell signaling	42	0.361550152	0.0029343624	1	L2 Ngb	0.498378926	0.9726458081			1
GO:0016469	proton-transporting two-sector ATPase complex	31	0.3450451654	0.0029447831	1	CelltypeNonSpecific	0.1427411647	7.10117134278949E-12			1
GO:0098655	cation transmembrane transport	30	0.3370175439	0.0029522544	1	Pvalb Wt1	0.4719298246	0.6091305865			1
GO:0060255	regulation of macromolecule metabolic process	35	0.6593567251	0.0029608597	1	L6a Sla	0.563283208	0.2384141513			1
GO:1903047	mitotic cell cycle process	39	0.6415865385	0.0029672378	1	L5b Tph2	0.3911458333	0.0223630303			1
GO:0043005	neuron projection	91	0.4058851751	0.0029678162	1	L4 Arf5	0.5068652761	0.8285524808			1
GO:0015075	ion transmembrane transporter activity	25	0.3220809249	0.0029679094	1	Sst Cdk6	0.4916763006	0.8901806058			1
GO:0000280	nuclear division	32	0.6540462782	0.0029707256	1	L4 Arf5	0.5052338394	0.919829579			1
GO:0031981	nuclear lumen	145	0.5803603837	0.0029868832	1	Sncg	0.4308011408	0.0105680901			1
GO:0016758	transferase activity, transferring hexosyl groups	13	0.2597597598	0.0029892936	1	L5b Tph2	0.5418110418	0.6057830414			1
GO:0044822	poly(A) RNA binding	35	0.64346217	0.0029900739	1	SMC Myl9	0.4955302458	0.9265118747			1
GO:0014070	response to organic cyclic compound	18	0.2865319865	0.0029916882	1	Vip Mybpc1	0.5599326599	0.4055389237			1
GO:0034330	cell junction organization	11	0.23885918	0.0029996301	1	Sst Tacstd2	0.5098039216	0.9119877231	cell junction organization, cell-cell junction organization	GO:0034330, GO:0045216	2
GO:0007154	cell communication	173	0.4220672327	0.0030010805	1	Sst Tacstd2	0.4986715185	0.9598694532			1
GO:1990778	protein localization to cell periphery	19	0.6983766888	0.0030095642	1	Oligo 9630013A20Rik	0.6233111514	0.0651834396			1
GO:0065009	regulation of molecular function	199	0.4327080891	0.0030215207	1	L4 Arf5	0.4762309496	0.2949089641			1
GO:0005770	late endosome	17	0.7037225617	0.0030255017	1	Micro Ctss	0.4196085087	0.2420692318			1
GO:0050804	modulation of synaptic transmission	12	0.2486413043	0.0030459374	1	Vip Sncg	0.4311594203	0.417631889			1
GO:0070603	SWI/SNF superfamily-type complex	26	0.6684037972	0.0030584081	1	CelltypeNonSpecific	0.525225093	0.6573640361			1
GO:0031224	intrinsic component of membrane	155	0.4161137053	0.0030612784	1	L6b Serpinb11	0.5598836733	0.0345130362			1
GO:0050768	negative regulation of neurogenesis	23	0.6809915506	0.0030663138	1	Astro Aqp4	0.5968328577	0.1132012941			1
GO:0010770	positive regulation of cell morphogenesis involved in differentiation	32	0.3481317718	0.0030726533	1	CelltypeNonSpecific	0.4740180848	0.6125855413			1
GO:0034329	cell junction assembly	29	0.6593990493	0.0030828937	1	CelltypeNonSpecific	0.5630207819	0.2420166171			1
GO:0007267	cell-cell signaling	22	0.3118393235	0.0030877877	1	L5b Cdh13	0.4533562368	0.4637414662			1
GO:0000323	lytic vacuole	17	0.7048229548	0.003091529	1	L6a Syt17	0.4986772487	0.9853391396	lytic vacuole, lysosome	GO:0000323, GO:0005764	2
GO:0043967	histone H4 acetylation	19	0.6963537056	0.0031227861	1	CelltypeNonSpecific	0.4740850858	0.6965772555			1
GO:0002688	regulation of leukocyte chemotaxis	14	0.2704851752	0.0031410014	1	SMC Myl9	0.5976415094	0.2090126251			1
GO:0044437	vacuolar part	38	0.63765625	0.0031448946	1	Micro Ctss	0.5142838542	0.7594612737			1
GO:0044283	small molecule biosynthetic process	46	0.629512167	0.0031582833	1	Astro Aqp4	0.541373544	0.345793468			1
GO:0007411	axon guidance	19	0.3010338346	0.0031636444	1	L5 Ucma	0.5246240602	0.7153718751	axon guidance, neuron projection guidance	GO:0007411, GO:0097485	2
GO:0046928	regulation of neurotransmitter secretion	17	0.2927930449	0.0031678513	1	CelltypeNonSpecific	0.3618962333	0.0492089166			1
GO:0016072	rRNA metabolic process	57	0.6138265677	0.0031826074	1	CelltypeNonSpecific	0.4363873062	0.0992850677			1
GO:0044445	cytosolic part	98	0.5869571653	0.0031829719	1	CelltypeNonSpecific	0.3356423236	2.47698139151517E-08			1
GO:0006875	cellular metal ion homeostasis	78	0.4023783461	0.0031865192	1	CelltypeNonSpecific	0.3741168275	0.000142986			1
GO:0048786	presynaptic active zone	12	0.2537470973	0.0031899662	1	CelltypeNonSpecific	0.5720656534	0.3882170006			1
GO:0007389	pattern specification process	60	0.3868671926	0.0031976307	1	SMC Myl9	0.5278517423	0.468075634			1
GO:0019219	regulation of nucleobase-containing compound metabolic process	107	0.5937419322	0.003202972	1	L6b Serpinb11	0.4948882119	0.8726072119			1
GO:0007267	cell-cell signaling	36	0.3486267166	0.0032029926	1	L2/3 Ptgs2	0.4688930504	0.5452334172			1
GO:0098660	inorganic ion transmembrane transport	29	0.3373994821	0.0032134333	1	Pvalb Rspo2	0.4947526237	0.9247182696			1
GO:0010517	regulation of phospholipase activity	21	0.3138108848	0.0032267282	1	CelltypeNonSpecific	0.452524611	0.4527068707	regulation of phospholipase activity, regulation of lipase activity	GO:0010517, GO:0060191	2
GO:1901698	response to nitrogen compound	60	0.6141891892	0.0032321863	1	Astro Aqp4	0.5394144144	0.3095144979			1
GO:0009719	response to endogenous stimulus	112	0.5866642442	0.0032366493	1	Astro Aqp4	0.5384914867	0.1910149828			1
GO:0044428	nuclear part	99	0.5978535354	0.0032451652	1	Igtp	0.4095643939	0.006521589			1
GO:0050905	neuromuscular process	30	0.3442462845	0.0032753704	1	CelltypeNonSpecific	0.4695435244	0.5653324305			1
GO:0042995	cell projection	57	0.3814341679	0.0032889981	1	Sst Tacstd2	0.5077499574	0.8479509198			1
GO:0005911	cell-cell junction	39	0.6398154451	0.0032947117	1	Endo Xdh	0.6004084411	0.0348242473			1
GO:0000904	cell morphogenesis involved in differentiation	33	0.3477633478	0.0032948576	1	L5 Ucma	0.4600954601	0.4413426033			1
GO:0006935	chemotaxis	32	0.3460988562	0.0033120664	1	Smad3	0.5136846405	0.7943040411	chemotaxis, taxis	GO:0006935, GO:0042330	2
GO:0035282	segmentation	18	0.2984006734	0.0033225001	1	SMC Myl9	0.5686289983	0.3176492191			1
GO:0071417	cellular response to organonitrogen compound	17	0.2877697842	0.0033228388	1	Pvalb Cpne5	0.5220059247	0.7617857978			1
GO:0031974	membrane-enclosed lumen	108	0.5947957604	0.0033230956	1	Igtp	0.4068119567	0.0038973868	membrane-enclosed lumen, organelle lumen	GO:0031974, GO:0043233	2
GO:0009123	nucleoside monophosphate metabolic process	16	0.7138704319	0.0033301809	1	Pvalb Obox3	0.5060562016	0.9341193383			1
GO:0044431	Golgi apparatus part	25	0.3260780287	0.0033420015	1	L2 Ngb	0.4712936345	0.6285617904			1
GO:0044877	macromolecular complex binding	12	0.2461013645	0.0033423203	1	Vip Mybpc1	0.4653996101	0.6910350268			1
GO:0006259	DNA metabolic process	43	0.6337886468	0.0033550945	1	Smad3	0.3606779399	0.0022542717			1
GO:0016569	covalent chromatin modification	31	0.6547878524	0.0033601145	1	Pvalb Obox3	0.4626562046	0.4793924846	covalent chromatin modification, histone modification	GO:0016569, GO:0016570	2
GO:0016071	mRNA metabolic process	23	0.6785563529	0.0033669263	1	L4 Arf5	0.4612494724	0.5247413409			1
GO:0098794	postsynapse	21	0.3123754552	0.0033707956	1	L6b Rgs12	0.435236721	0.311725524			1
GO:0051276	chromosome organization	53	0.620433145	0.0033708607	1	Smad3	0.4480853735	0.2063919582			1
GO:0009914	hormone transport	71	0.3984111185	0.0033748312	1	CelltypeNonSpecific	0.4396147781	0.0814392293	hormone transport, hormone secretion	GO:0009914, GO:0046879	2
GO:0007610	behavior	14	0.2691076431	0.0033843809	1	Sst Cdk6	0.5896358543	0.2555890106			1
GO:0023052	signaling	110	0.4013593737	0.0033884134	1	L5a Hsd11b1	0.4454529812	0.1052271338	signaling, single organism signaling	GO:0023052, GO:0044700	2
GO:0030136	clathrin-coated vesicle	12	0.7457183635	0.0033887577	1	Oligo 9630013A20Rik	0.5669996828	0.4245243261			1
GO:0000988	transcription factor activity, protein binding	14	0.7298273155	0.0033898318	1	L6b Serpinb11	0.479277865	0.7923441709	transcription factor activity, protein binding, transcription factor activity, transcription factor binding	GO:0000988, GO:0000989	2
GO:0042221	response to chemical	59	0.366395664	0.0033938352	1	Vip Mybpc1	0.5121273713	0.7913387548			1
GO:0036477	somatodendritic compartment	26	0.3308922182	0.0033938407	1	L6b Rgs12	0.4768559928	0.6887681049			1
GO:0006164	purine nucleotide biosynthetic process	58	0.387903333	0.0033939908	1	CelltypeNonSpecific	0.421549508	0.0403401289			1
GO:0016787	hydrolase activity	134	0.5782404625	0.0033953841	1	L4 Arf5	0.4500430383	0.061424285			1
GO:0010647	positive regulation of cell communication	46	0.3699785088	0.0034292801	1	Sst Tacstd2	0.5591833361	0.1829321009	positive regulation of cell communication, positive regulation of signaling	GO:0010647, GO:0023056	2
GO:0035308	negative regulation of protein dephosphorylation	17	0.2945280872	0.0034307312	1	CelltypeNonSpecific	0.4446185705	0.4303318379			1
GO:0008104	protein localization	154	0.5733862192	0.0034313221	1	SMC Myl9	0.4114430131	0.0004137607			1
GO:0010959	regulation of metal ion transport	12	0.2537481259	0.0034346427	1	L5b Tph2	0.59007996	0.2846937727			1
GO:0044433	cytoplasmic vesicle part	45	0.625	0.0034401761	1	Micro Ctss	0.5269389006	0.5285278712			1
GO:0015031	protein transport	13	0.2561085973	0.0034411622	1	Vip Mybpc1	0.4832579186	0.8428257114			1
GO:0003712	transcription cofactor activity	13	0.737854251	0.0034425614	1	L6b Serpinb11	0.451585695	0.5521224659			1
GO:0046426	negative regulation of JAK-STAT cascade	11	0.245014245	0.0034573145	1	CelltypeNonSpecific	0.5421738755	0.6287703999	negative regulation of JAK-STAT cascade, negative regulation of STAT cascade	GO:0046426, GO:1904893	2
GO:0006807	nitrogen compound metabolic process	158	0.5850749879	0.0034620779	1	Igtp	0.4437590711	0.0533028175			1
GO:0019222	regulation of metabolic process	71	0.3716046278	0.0034721691	1	Vip Mybpc1	0.4565518109	0.3231449027			1
GO:0048523	negative regulation of cellular process	41	0.3388809182	0.0034876918	1	Pvalb Gpx3	0.5180774749	0.7448493562			1
GO:0098589	membrane region	15	0.2696078431	0.0034922793	1	Ndnf Cxcl14	0.4892156863	0.8936002835			1
GO:0046873	metal ion transmembrane transporter activity	17	0.2919600273	0.0034970696	1	Pvalb Rspo2	0.440495117	0.4038810286			1
GO:1901700	response to oxygen-containing compound	38	0.3583185492	0.0034980217	1	Sst Tacstd2	0.5338064262	0.4861787828			1
GO:0005887	integral component of plasma membrane	26	0.3267086074	0.0035365181	1	Pvalb Cpne5	0.5005719188	0.9932766616			1
GO:0099504	synaptic vesicle cycle	35	0.356937799	0.0035555234	1	CelltypeNonSpecific	0.3780724539	0.0129750396			1
GO:0031123	RNA 3'-end processing	39	0.6356124446	0.0035557984	1	CelltypeNonSpecific	0.4813568205	0.6886603175			1
GO:0006281	DNA repair	28	0.6612543554	0.0035616887	1	L4 Arf5	0.5143554007	0.7954974064			1
GO:0021700	developmental maturation	38	0.3626907307	0.0035688974	1	CelltypeNonSpecific	0.4652063588	0.4603220981			1
GO:0015079	potassium ion transmembrane transporter activity	18	0.3011315567	0.0035699145	1	CelltypeNonSpecific	0.5347927242	0.6102734593			1
GO:0002376	immune system process	56	0.6209169618	0.0035742341	1	Igtp	0.4560212515	0.2894694574			1
GO:0006351	transcription, DNA-templated	37	0.3446871529	0.0035745806	1	Vip Mybpc1	0.5218437616	0.6830781564	transcription, DNA-templated, RNA biosynthetic process, nucleic acid-templated transcription	GO:0006351, GO:0032774, GO:0097659	3
GO:0009967	positive regulation of signal transduction	31	0.6580454285	0.0035844125	1	L5a Pde1c	0.5727715213	0.1800439937			1
GO:0060047	heart contraction	15	0.2784810127	0.003585986	1	Pvalb Wt1	0.5905485232	0.2341070842			1
GO:0048534	hematopoietic or lymphoid organ development	20	0.6892446634	0.0035862693	1	L5a Pde1c	0.5927750411	0.1535080692			1
GO:0098662	inorganic cation transmembrane transport	15	0.2780898876	0.0035995251	1	Sst Cdk6	0.5086142322	0.9109578638			1
GO:0009892	negative regulation of metabolic process	54	0.6190865235	0.0036015329	1	Sst Chodl	0.5472689076	0.2480011769			1
GO:0048666	neuron development	27	0.3318260121	0.0036137236	1	Sst Cdk6	0.5670757967	0.246005887			1
GO:0001558	regulation of cell growth	16	0.286155914	0.0036203873	1	L6a Car12	0.5188172043	0.7985803409			1
GO:1901575	organic substance catabolic process	102	0.587458646	0.0036217064	1	SMC Myl9	0.4493312757	0.0919012276			1
GO:0021537	telencephalon development	54	0.3847347026	0.0036311726	1	CelltypeNonSpecific	0.5097763039	0.8052012335			1
GO:0030666	endocytic vesicle membrane	13	0.7344322344	0.0036342752	1	Oligo 9630013A20Rik	0.5507692308	0.5290430814			1
GO:0002274	myeloid leukocyte activation	42	0.3675812705	0.0036378492	1	Micro Ctss	0.6784968685	8.85643736222804E-05			1
GO:0031981	nuclear lumen	94	0.5984288052	0.003643156	1	Igtp	0.4008837971	0.0034134571			1
GO:0035418	protein localization to synapse	12	0.2573358666	0.0036627285	1	CelltypeNonSpecific	0.5111357399	0.8940378374			1
GO:0031090	organelle membrane	85	0.5992941176	0.0036690655	1	Pvalb Rspo2	0.4701699346	0.3829111418			1
GO:2000026	regulation of multicellular organismal development	37	0.3525706157	0.0036737259	1	L2/3 Ptgs2	0.3781751676	0.0163841245			1
GO:2001234	negative regulation of apoptotic signaling pathway	14	0.7264783581	0.0036840593	1	Endo Xdh	0.4593578541	0.6026459943			1
GO:0019219	regulation of nucleobase-containing compound metabolic process	104	0.5946314832	0.0036846815	1	Igtp	0.4841977555	0.6280044969			1
GO:0048812	neuron projection morphogenesis	22	0.3154069767	0.0036991493	1	L5b Cdh13	0.4936575053	0.9213505725			1
GO:0010721	negative regulation of cell development	25	0.6704	0.0036998539	1	Astro Aqp4	0.5900387097	0.1251386064			1
GO:0009059	macromolecule biosynthetic process	47	0.3577909887	0.0037085922	1	Vip Mybpc1	0.4956195244	0.9300030461			1
GO:0045216	cell-cell junction organization	14	0.7264598147	0.0037089143	1	Sncg	0.5468648998	0.5485121977			1
GO:0097481	neuronal postsynaptic density	36	0.3595600227	0.0037100303	1	CelltypeNonSpecific	0.4396582287	0.212489148			1
GO:0030029	actin filament-based process	30	0.655974026	0.0037177849	1	Astro Aqp4	0.519047619	0.723385304			1
GO:0043233	organelle lumen	172	0.5739926318	0.0037203209	1	Sncg	0.4341584158	0.0098412893	organelle lumen, intracellular organelle lumen	GO:0043233, GO:0070013	2
GO:0097159	organic cyclic compound binding	140	0.5864900595	0.0037432129	1	Igtp	0.4381196929	0.0380772592	organic cyclic compound binding, heterocyclic compound binding	GO:0097159, GO:1901363	2
GO:0002694	regulation of leukocyte activation	12	0.7461685824	0.0037443147	1	L5a Tcerg1l	0.6336206897	0.1157414784	regulation of leukocyte activation, regulation of lymphocyte activation	GO:0002694, GO:0051249	2
GO:0046483	heterocycle metabolic process	160	0.5815736246	0.0037572245	1	L6b Serpinb11	0.4586771845	0.1421606971			1
GO:0044707	single-multicellular organism process	88	0.3758373206	0.0037580228	1	Vip Mybpc1	0.5476076555	0.2668954978			1
GO:0023014	signal transduction by protein phosphorylation	171	0.4342285635	0.0037625988	1	CelltypeNonSpecific	0.4387193392	0.0069428204			1
GO:0045597	positive regulation of cell differentiation	23	0.3210556294	0.0037660474	1	L6a Car12	0.5582874502	0.3455994434			1
GO:0045087	innate immune response	18	0.6855386606	0.003766222	1	L2/3 Ptgs2	0.5602555807	0.3472067807			1
GO:0007610	behavior	18	0.2975734355	0.00378104	1	L5b Cdh13	0.5011174968	0.9881513418			1
GO:0006396	RNA processing	38	0.6381903033	0.0037848747	1	L4 Arf5	0.3973295307	0.0314584381			1
GO:0003779	actin binding	18	0.6994174481	0.0037874627	1	Astro Aqp4	0.456663825	0.529483865			1
GO:0010628	positive regulation of gene expression	23	0.3144367043	0.0037932341	1	L6a Mgp	0.6281527744	0.0456435463			1
GO:0051276	chromosome organization	89	0.5926266959	0.0037944749	1	L4 Arf5	0.5099188773	0.7566969338			1
GO:0065007	biological regulation	130	0.3625954198	0.0037964327	1	Vip Mybpc1	0.4569876688	0.3654400415			1
GO:0040011	locomotion	136	0.4234373506	0.0038057671	1	L4 Arf5	0.5091320562	0.7300714946			1
GO:0008233	peptidase activity	20	0.6897260274	0.0038186593	1	Sncg	0.5710045662	0.2791421878			1
GO:1901700	response to oxygen-containing compound	26	0.3226359628	0.0038291422	1	Vip Mybpc1	0.5069818716	0.910887489			1
GO:0019725	cellular homeostasis	152	0.4305962471	0.003831895	1	CelltypeNonSpecific	0.4188792683	0.0007252024			1
GO:0004386	helicase activity	16	0.7104026037	0.0038352621	1	L4 Arf5	0.487283028	0.8615742831			1
GO:0048519	negative regulation of biological process	46	0.3448369565	0.0038424259	1	Pvalb Gpx3	0.5332880435	0.5364463379			1
GO:0007155	cell adhesion	28	0.664479346	0.0038478077	1	L5a Tcerg1l	0.5616394148	0.2789898941	cell adhesion, biological adhesion	GO:0007155, GO:0022610	2
GO:0046872	metal ion binding	144	0.5802632642	0.0038535159	1	Sst Tacstd2	0.4973754341	0.9249365884			1
GO:0032990	cell part morphogenesis	28	0.3381696429	0.0038552048	1	Sst Tacstd2	0.3947610294	0.0602408869			1
GO:0022904	respiratory electron transport chain	86	0.4087903056	0.0038578774	1	CelltypeNonSpecific	0.2806684161	3.68968980797733E-12			1
GO:0004930	G-protein coupled receptor activity	35	0.3564174685	0.0038662762	1	Micro Ctss	0.6451665433	0.0034919597			1
GO:0030001	metal ion transport	27	0.3351560222	0.0038768488	1	Pvalb Rspo2	0.504738991	0.9343245596			1
GO:0044425	membrane part	123	0.4082926829	0.0038793162	1	Sst Cdk6	0.5501788618	0.1141362538			1
GO:0001934	positive regulation of protein phosphorylation	24	0.3259580292	0.0038793637	1	Sst Tacstd2	0.5800638686	0.1841362454			1
GO:0098772	molecular function regulator	90	0.4080766124	0.0038846851	1	L4 Arf5	0.462328372	0.2367358959			1
GO:0045596	negative regulation of cell differentiation	12	0.2563734863	0.0038905391	1	Pvalb Rspo2	0.4263862333	0.3834033348			1
GO:1901700	response to oxygen-containing compound	96	0.5907019413	0.0039032746	1	Astro Aqp4	0.5276988636	0.3782449661			1
GO:0006950	response to stress	136	0.5795092287	0.0039051012	1	L5b Tph2	0.5088871923	0.7471966296			1
GO:0045893	positive regulation of transcription, DNA-templated	54	0.6182747756	0.0039051894	1	Sncg	0.5293383271	0.4742774222	positive regulation of transcription, DNA-templated, positive regulation of nucleic acid-templated transcription	GO:0045893, GO:1903508	2
GO:0033993	response to lipid	11	0.2399577167	0.0039059617	1	Vip Mybpc1	0.605179704	0.2438485203			1
GO:0005874	microtubule	13	0.7356722598	0.0039076625	1	L5b Cdh13	0.4813684899	0.8205084118			1
GO:0098771	inorganic ion homeostasis	21	0.3143413007	0.0039091368	1	Pvalb Rspo2	0.5310357606	0.629990294			1
GO:0030901	midbrain development	13	0.7330661714	0.0039161385	1	Astro Aqp4	0.562603851	0.4386626985			1
GO:0065008	regulation of biological quality	77	0.3930705972	0.0039296942	1	L5b Cdh13	0.5017750416	0.9622943673			1
GO:0019904	protein domain specific binding	25	0.6696081277	0.0039353485	1	L6b Rgs12	0.5214513788	0.7156808498			1
GO:0097305	response to alcohol	14	0.274577573	0.003945421	1	Sst Tacstd2	0.5988223246	0.2065214845			1
GO:0051716	cellular response to stimulus	96	0.3764085351	0.0039598557	1	Vip Mybpc1	0.4599616399	0.351083852			1
GO:0071705	nitrogen compound transport	53	0.618322346	0.0039600058	1	Astro Aqp4	0.5541158344	0.1876253719			1
GO:0048468	cell development	167	0.4299905838	0.0039734315	1	L4 Arf5	0.4825934894	0.4739797586			1
GO:0017111	nucleoside-triphosphatase activity	37	0.6383230202	0.0039749738	1	OPC Pdgfra	0.4029062087	0.0432213886			1
GO:0060284	regulation of cell development	14	0.2679628064	0.0039802076	1	Vip Mybpc1	0.4915469146	0.9184559742			1
GO:0006082	organic acid metabolic process	46	0.6283453365	0.0039806031	1	Pvalb Rspo2	0.4849737708	0.7363398082	organic acid metabolic process, oxoacid metabolic process	GO:0006082, GO:0043436	2
GO:0032502	developmental process	186	0.5806451613	0.0039908904	1	Oligo Opalin	0.4752774539	0.377624738			1
GO:0071103	DNA conformation change	14	0.2763856734	0.0040092623	1	Oligo 9630013A20Rik	0.4496799673	0.5175217552			1
GO:0034641	cellular nitrogen compound metabolic process	153	0.5842685616	0.0040137545	1	Igtp	0.4449154619	0.0600345723			1
GO:0005929	cilium	34	0.6462380301	0.0040224949	1	L5b Tph2	0.5330141359	0.5163280309			1
GO:0045596	negative regulation of cell differentiation	15	0.7182085169	0.0040231094	1	L6b Serpinb11	0.6123348018	0.1387969184			1
GO:0005654	nucleoplasm	57	0.6194666232	0.0040253141	1	Vip Sncg	0.4761284015	0.5658404641			1
GO:0043005	neuron projection	34	0.3543173954	0.0040308592	1	L5b Chrna6	0.4564328405	0.3899366368			1
GO:0044271	cellular nitrogen compound biosynthetic process	111	0.5917577943	0.0040334607	1	Igtp	0.4678047929	0.3131438444			1
GO:1902531	regulation of intracellular signal transduction	33	0.3482573483	0.0040338195	1	L5b Cdh13	0.4121394121	0.0959957019			1
GO:0010638	positive regulation of organelle organization	148	0.4301116139	0.0040376661	1	CelltypeNonSpecific	0.4243654641	0.0018607393			1
GO:0006820	anion transport	12	0.25598659	0.0040589488	1	L5a Tcerg1l	0.3881704981	0.1881205564			1
GO:0050767	regulation of neurogenesis	14	0.2747017437	0.0040604667	1	L6a Car12	0.4502906087	0.5265854678			1
GO:0006470	protein dephosphorylation	16	0.2898089172	0.0040636917	1	Smad3	0.4396894904	0.4099849564			1
GO:0019693	ribose phosphate metabolic process	158	0.432510564	0.0040710611	1	CelltypeNonSpecific	0.3439714757	3.11107940428422E-11			1
GO:0009605	response to external stimulus	144	0.5763465447	0.0040803337	1	Astro Aqp4	0.5389672256	0.1427273265			1
GO:0042221	response to chemical	75	0.3924856816	0.0040853176	1	L5b Cdh13	0.5205498282	0.5834510546			1
GO:0097458	neuron part	115	0.4180587745	0.0040861655	1	L4 Arf5	0.5069250023	0.8083762931			1
GO:0051960	regulation of nervous system development	16	0.2889784946	0.0040910044	1	L6a Car12	0.4814516129	0.8014072511			1
GO:0007411	axon guidance	45	0.3736772487	0.004098834	1	L4 Arf5	0.5258818342	0.5565872072	axon guidance, neuron projection guidance	GO:0007411, GO:0097485	2
GO:0043565	sequence-specific DNA binding	78	0.4025332098	0.0041039066	1	SMC Myl9	0.5500141592	0.1408443669			1
GO:0061695	transferase complex, transferring phosphorus-containing groups	12	0.7425373134	0.0041062869	1	L6a Car12	0.4026297086	0.2495154057			1
GO:0005813	centrosome	15	0.7187265918	0.0041112636	1	Sst Cdk6	0.5827715356	0.2778668336			1
GO:0003712	transcription cofactor activity	135	0.5723561505	0.0041154245	1	CelltypeNonSpecific	0.5208665747	0.4080108177			1
GO:0016032	viral process	31	0.6524018776	0.0041210294	1	Sncg	0.5259163088	0.6259415702	viral process, symbiosis, encompassing mutualism through parasitism, interspecies interaction between organisms, multi-organism cellular process	GO:0016032, GO:0044403, GO:0044419, GO:0044764	4
GO:0090066	regulation of anatomical structure size	30	0.3457003546	0.0041219075	1	L5b Chrna6	0.4784574468	0.6890415461			1
GO:0046883	regulation of hormone secretion	57	0.3893125039	0.0041283546	1	CelltypeNonSpecific	0.4216443776	0.04231949			1
GO:1901360	organic cyclic compound metabolic process	148	0.5845886155	0.0041385223	1	Igtp	0.4488441462	0.082930964			1
GO:0044765	single-organism transport	39	0.3388278388	0.004143605	1	Vip Parm1	0.4047619048	0.0904431286			1
GO:0031324	negative regulation of cellular metabolic process	43	0.6292671395	0.0041523079	1	Sst Chodl	0.5558865248	0.2153729602			1
GO:0045202	synapse	21	0.3153913296	0.0041531139	1	L2 Ngb	0.4325477645	0.2951888867			1
GO:0030097	hemopoiesis	14	0.7258464079	0.004176254	1	L5a Tcerg1l	0.5941370768	0.2327801388			1
GO:0007626	locomotory behavior	61	0.39307352	0.0041772456	1	CelltypeNonSpecific	0.4338277555	0.0762844548			1
GO:0006139	nucleobase-containing compound metabolic process	142	0.5852842809	0.0041902491	1	Igtp	0.4584220128	0.1627780558			1
GO:0044456	synapse part	24	0.3284960422	0.0041936093	1	L5b Chrna6	0.4307387863	0.2476704113			1
GO:0007420	brain development	56	0.6135090084	0.004204927	1	Oligo 9630013A20Rik	0.50147184	0.9705688958			1
GO:0035773	insulin secretion involved in cellular response to glucose stimulus	22	0.3231922144	0.0042066866	1	CelltypeNonSpecific	0.4569134804	0.4855445648			1
GO:0050773	regulation of dendrite development	15	0.2850353243	0.0042143912	1	L4 Arf5	0.4280667951	0.3384135662			1
GO:0044767	single-organism developmental process	81	0.3766642459	0.0042158356	1	Vip Mybpc1	0.5217864924	0.6140376241			1
GO:0016740	transferase activity	117	0.417171133	0.0042368052	1	L5b Chrna6	0.4352933616	0.0254708754			1
GO:0005634	nucleus	135	0.5826090331	0.0042394578	1	Sst Chodl	0.4978076983	0.9397638607			1
GO:0008026	ATP-dependent helicase activity	21	0.6807603321	0.0042445615	1	CelltypeNonSpecific	0.5859002858	0.1742205622	ATP-dependent helicase activity, purine NTP-dependent helicase activity	GO:0008026, GO:0070035	2
GO:0034645	cellular macromolecule biosynthetic process	46	0.3589336719	0.0042598512	1	Vip Mybpc1	0.4938114884	0.9014321215			1
GO:0043229	intracellular organelle	178	0.5985359276	0.0042608555	1	Pvalb Cpne5	0.4450009632	0.11070851			1
GO:0022892	substrate-specific transporter activity	42	0.3654244306	0.0042616236	1	Pvalb Wt1	0.4976061077	0.9599896607			1
GO:0043269	regulation of ion transport	15	0.2823970037	0.0043070819	1	Sst Cdk6	0.4691011236	0.6859847764			1
GO:0032989	cellular component morphogenesis	28	0.3377759267	0.0043112379	1	Sst Cdk6	0.5381091212	0.5029505173			1
GO:0032870	cellular response to hormone stimulus	13	0.266942689	0.0043241967	1	L5b Cdh13	0.6842449335	0.024097912			1
GO:0010604	positive regulation of macromolecule metabolic process	39	0.3529137529	0.0043282585	1	L6a Mgp	0.503962704	0.9398947283			1
GO:0005768	endosome	33	0.646544182	0.0043329704	1	OPC Pdgfra	0.4325538853	0.1892514961			1
GO:0035326	enhancer binding	18	0.6946912014	0.0043356313	1	CelltypeNonSpecific	0.497356176	0.9692010078			1
GO:0019887	protein kinase regulator activity	14	0.2783583116	0.004346603	1	L4 Arf5	0.5988587928	0.2034571292			1
GO:0050896	response to stimulus	143	0.4070067808	0.0043470336	1	L5a Hsd11b1	0.5168106232	0.6065380317			1
GO:0098794	postsynapse	11	0.248549323	0.0043491247	1	L6a Car12	0.415860735	0.3403468706			1
GO:0006164	purine nucleotide biosynthetic process	11	0.247631242	0.0043684564	1	L5b Cdh13	0.5034571063	0.9699926207	purine nucleotide biosynthetic process, purine ribonucleotide biosynthetic process, ribonucleotide biosynthetic process, ribose phosphate biosynthetic process	GO:0006164, GO:0009152, GO:0009260, GO:0046390	4
GO:0015992	proton transport	51	0.3838522905	0.0043773997	1	CelltypeNonSpecific	0.2445416769	3.66698657695016E-10			1
GO:0044440	endosomal part	108	0.4194517019	0.0043800174	1	CelltypeNonSpecific	0.4799332317	0.4778122643			1
GO:0051588	regulation of neurotransmitter transport	20	0.3155238095	0.0043954662	1	CelltypeNonSpecific	0.4044761905	0.1402615741			1
GO:0045184	establishment of protein localization	14	0.270498732	0.0043963828	1	Vip Mybpc1	0.4594251902	0.6160939786			1
GO:0007610	behavior	44	0.6275553151	0.0044113805	1	Astro Aqp4	0.5075907888	0.8657044867			1
GO:0005634	nucleus	162	0.5798849881	0.0044232079	1	L6b Serpinb11	0.4178228174	0.0034118367			1
GO:0050806	positive regulation of synaptic transmission	45	0.3766186667	0.0044248677	1	CelltypeNonSpecific	0.4504604444	0.2531495339			1
GO:0045860	positive regulation of protein kinase activity	14	0.2775217614	0.0044434489	1	Sst Tacstd2	0.6423451101	0.0687779773			1
GO:0002376	immune system process	33	0.6499664505	0.0044457288	1	Pvalb Tpbg	0.5310892418	0.5559404648			1
GO:0045639	positive regulation of myeloid cell differentiation	15	0.2862267343	0.0044466474	1	Micro Ctss	0.6192216582	0.1126845697			1
GO:0006816	calcium ion transport	15	0.2849790545	0.0044627245	1	Sst Tacstd2	0.6341113106	0.0761953117			1
GO:0044249	cellular biosynthetic process	137	0.5854350405	0.0044643049	1	Igtp	0.4568311929	0.1508662606			1
GO:0006887	exocytosis	11	0.2502721829	0.0044697987	1	L5b Tph2	0.497005988	0.9734203177			1
GO:0010648	negative regulation of cell communication	22	0.3199390815	0.0044876583	1	Pvalb Wt1	0.4786199625	0.736418416	negative regulation of cell communication, negative regulation of signaling	GO:0010648, GO:0023057	2
GO:1902680	positive regulation of RNA biosynthetic process	55	0.615492546	0.0044898482	1	Sncg	0.5237065186	0.5599080271			1
GO:0015031	protein transport	102	0.5850439443	0.0044915831	1	SMC Myl9	0.447961765	0.0821079354			1
GO:0015108	chloride transmembrane transporter activity	13	0.2720450281	0.0045012831	1	CelltypeNonSpecific	0.4612217051	0.6290115617			1
GO:0043903	regulation of symbiosis, encompassing mutualism through parasitism	20	0.685199241	0.0045033188	1	SMC Myl9	0.5015417457	0.9814218637			1
GO:0005254	chloride channel activity	12	0.2627981845	0.0045053731	1	CelltypeNonSpecific	0.4218387165	0.3493489709			1
GO:0006643	membrane lipid metabolic process	16	0.7072368421	0.0045088206	1	OPC Pdgfra	0.6278080873	0.0798773938			1
GO:0051239	regulation of multicellular organismal process	41	0.3541738234	0.0045132653	1	Vip Mybpc1	0.5063552044	0.9027699149			1
GO:0030030	cell projection organization	14	0.268907563	0.0045197195	1	Sst Cbln4	0.3907563025	0.1800597313			1
GO:0098609	cell-cell adhesion	96	0.4150875624	0.0045461998	1	CelltypeNonSpecific	0.5358822652	0.2305062475			1
GO:1903169	regulation of calcium ion transmembrane transport	11	0.2508728825	0.0045483229	1	L6b Rgs12	0.5032975559	0.9706204254			1
GO:0048666	neuron development	82	0.5955227937	0.0045583802	1	Astro Aqp4	0.531829608	0.3446287534			1
GO:0022618	ribonucleoprotein complex assembly	97	0.584455232	0.0045615834	1	CelltypeNonSpecific	0.4409640333	0.0473973866			1
GO:0040011	locomotion	112	0.5834847384	0.0045640697	1	Astro Aqp4	0.5057879983	0.8442697102			1
GO:0017111	nucleoside-triphosphatase activity	21	0.6843340235	0.0045669898	1	L5b Cdh13	0.3988957902	0.1199297963			1
GO:0051239	regulation of multicellular organismal process	179	0.5694905496	0.0045740294	1	Astro Aqp4	0.5045925206	0.8514813863			1
GO:0001076	transcription factor activity, RNA polymerase II transcription factor binding	38	0.633595483	0.0045806745	1	CelltypeNonSpecific	0.5559840694	0.234821976			1
GO:0048518	positive regulation of biological process	68	0.3781358131	0.0045949211	1	L6a Mgp	0.4646410035	0.411393995			1
GO:0016049	cell growth	18	0.3032157427	0.0046014461	1	L6a Car12	0.5165586753	0.8121503347			1
GO:0031334	positive regulation of protein complex assembly	34	0.357234198	0.0046176496	1	Micro Ctss	0.5054195591	0.9146010928			1
GO:0005667	transcription factor complex	25	0.3342769231	0.0046180602	1	Micro Ctss	0.5107487179	0.8544928871			1
GO:0001104	RNA polymerase II transcription cofactor activity	29	0.6525486063	0.0046234422	1	CelltypeNonSpecific	0.5702883993	0.1919289739			1
GO:0010923	negative regulation of phosphatase activity	15	0.2883676704	0.004625323	1	CelltypeNonSpecific	0.4945800317	0.9422904046			1
GO:0070372	regulation of ERK1 and ERK2 cascade	22	0.3250693081	0.0046280451	1	CelltypeNonSpecific	0.4228225713	0.2115510116			1
GO:0032386	regulation of intracellular transport	165	0.4346291534	0.0046313653	1	CelltypeNonSpecific	0.4998094086	0.9934477369			1
GO:0042803	protein homodimerization activity	30	0.3470141151	0.0046317648	1	Smad3	0.5372421281	0.4908690015			1
GO:0030425	dendrite	56	0.3877346325	0.0046513279	1	L4 Arf5	0.5183586474	0.643624329			1
GO:0044767	single-organism developmental process	182	0.5795074491	0.0046542885	1	Oligo Opalin	0.4777396517	0.4283200339			1
GO:0022890	inorganic cation transmembrane transporter activity	16	0.2908450704	0.0046555212	1	Sst Cdk6	0.4329225352	0.3645256169			1
GO:0044430	cytoskeletal part	38	0.6384173892	0.0046566412	1	L6b Serpinb11	0.4197093662	0.1007477753			1
GO:0051047	positive regulation of secretion	19	0.3107985481	0.0046617219	1	Oligo 9630013A20Rik	0.5032264569	0.9618107937	positive regulation of secretion, positive regulation of secretion by cell	GO:0051047, GO:1903532	2
GO:0010033	response to organic substance	55	0.3776515152	0.0046633897	1	Pvalb Cpne5	0.5039393939	0.928085601			1
GO:0005096	GTPase activator activity	22	0.3239132352	0.0046645825	1	L4 Arf5	0.3928665902	0.0852035974			1
GO:0044428	nuclear part	104	0.5898142911	0.0046661151	1	L2 Ngb	0.416737368	0.0087207058			1
GO:0061024	membrane organization	14	0.2771108443	0.0046714107	1	Sst Cdk6	0.5670268107	0.3954357744			1
GO:0030136	clathrin-coated vesicle	12	0.7372638327	0.0046822967	1	Micro Ctss	0.379048583	0.149455085			1
GO:0045211	postsynaptic membrane	12	0.2621082621	0.0046850893	1	L6b Rgs12	0.5549620133	0.5138755076	postsynaptic membrane, synaptic membrane	GO:0045211, GO:0097060	2
GO:0007272	ensheathment of neurons	12	0.737654321	0.0046863934	1	OPC Pdgfra	0.5552362708	0.5113307088	ensheathment of neurons, axon ensheathment, myelination	GO:0007272, GO:0008366, GO:0042552	3
GO:0000139	Golgi membrane	165	0.4347441133	0.0047039946	1	CelltypeNonSpecific	0.5311329602	0.1774855327			1
GO:0032989	cellular component morphogenesis	34	0.3531111867	0.0047040869	1	Vip Sncg	0.5282216933	0.5875302797			1
GO:0008219	cell death	43	0.6328222434	0.0047057116	1	L5a Tcerg1l	0.5437972269	0.3515940888	cell death, death	GO:0008219, GO:0016265	2
GO:0050803	regulation of synapse structure or activity	26	0.3378773126	0.0047072311	1	L4 Arf5	0.5022095723	0.9695288568			1
GO:0065008	regulation of biological quality	82	0.3977550848	0.004708047	1	Sst Cdk6	0.5208878386	0.5639808835			1
GO:0042995	cell projection	112	0.5815401082	0.0047139764	1	Oligo 9630013A20Rik	0.5302876671	0.2939089826			1
GO:0007507	heart development	21	0.6809958026	0.0047163633	1	L5b Tph2	0.5013750181	0.9833200883			1
GO:0010256	endomembrane system organization	50	0.6182033564	0.0047295371	1	Oligo 9630013A20Rik	0.5415992103	0.3202171069			1
GO:0022900	electron transport chain	87	0.4113548156	0.0047408938	1	CelltypeNonSpecific	0.2881131604	1.47287398719004E-11			1
GO:0023052	signaling	171	0.4255959302	0.0047431154	1	Sst Tacstd2	0.4971366279	0.9136680329	signaling, single organism signaling	GO:0023052, GO:0044700	2
GO:0048666	neuron development	48	0.377586689	0.0047470285	1	Smad3	0.4795162192	0.6368089225			1
GO:0046903	secretion	24	0.327832397	0.0047526709	1	Vip Sncg	0.5634363296	0.2984924099			1
GO:0008289	lipid binding	40	0.631402737	0.0047633723	1	Oligo 9630013A20Rik	0.5377321603	0.4177540549			1
GO:0030182	neuron differentiation	56	0.3862932814	0.0047871761	1	L5b Tph2	0.5112932814	0.7795838995			1
GO:0004871	signal transducer activity	48	0.3740587349	0.004789883	1	Vip Sncg	0.6356049197	0.0023867818			1
GO:0050896	response to stimulus	69	0.3513150832	0.0047900484	1	Vip Parm1	0.494229737	0.9147691239			1
GO:0045202	synapse	26	0.3354749088	0.0047927815	1	L6b Serpinb11	0.5738843549	0.2054151999			1
GO:0006937	regulation of muscle contraction	14	0.2807157346	0.004796271	1	Micro Ctss	0.5546218487	0.4825608845			1
GO:0072358	cardiovascular system development	74	0.5993969176	0.0048080342	1	Astro Aqp4	0.562579108	0.075881042	cardiovascular system development, circulatory system development	GO:0072358, GO:0072359	2
GO:0010605	negative regulation of macromolecule metabolic process	70	0.6053527981	0.0048157547	1	L6a Car12	0.5110531804	0.7677244723			1
GO:0005887	integral component of plasma membrane	48	0.3778313758	0.0048312983	1	Smad3	0.551908557	0.2312495454			1
GO:0031226	intrinsic component of plasma membrane	82	0.4044458166	0.0048355135	1	L6b Rgs12	0.5811207163	0.0167513048			1
GO:0031982	vesicle	182	0.5683406268	0.0048633601	1	Astro Aqp4	0.5044466403	0.8547571833			1
GO:0045321	leukocyte activation	18	0.6968810916	0.0048745037	1	L5a Tcerg1l	0.6059129305	0.1300467799	leukocyte activation, lymphocyte activation	GO:0045321, GO:0046649	2
GO:0051716	cellular response to stimulus	118	0.4065170045	0.0048889	1	L5a Hsd11b1	0.4612581672	0.2436414076			1
GO:0022008	neurogenesis	35	0.3555272109	0.0049070242	1	Sst Cdk6	0.5737244898	0.1512567716	neurogenesis, generation of neurons	GO:0022008, GO:0048699	2
GO:0080090	regulation of primary metabolic process	34	0.6522664397	0.0049095125	1	L6a Sla	0.5550117046	0.3101039783			1
GO:0007507	heart development	38	0.6349979279	0.0049333799	1	Astro Aqp4	0.5557742782	0.2455213169			1
GO:0044822	poly(A) RNA binding	67	0.6025097636	0.0049369406	1	L4 Arf5	0.429868911	0.0544630296			1
GO:0043666	regulation of phosphoprotein phosphatase activity	22	0.3263688345	0.0049417617	1	CelltypeNonSpecific	0.4745148435	0.6799997698			1
GO:0040007	growth	15	0.2805555556	0.0049434409	1	Vip Mybpc1	0.3579365079	0.0689586845			1
GO:0048589	developmental growth	12	0.2568226121	0.0049489643	1	Vip Mybpc1	0.3684210526	0.1286786026			1
GO:0032501	multicellular organismal process	162	0.4246461909	0.0049523312	1	Sst Tacstd2	0.5517464619	0.0536492931			1
GO:2001257	regulation of cation channel activity	19	0.3133174097	0.0049569818	1	CelltypeNonSpecific	0.4309074813	0.2984081102			1
GO:0007275	multicellular organism development	46	0.3491847826	0.0049581268	1	Pvalb Gpx3	0.5112771739	0.8354208205			1
GO:0070838	divalent metal ion transport	15	0.2887168142	0.0049631817	1	Pvalb Obox3	0.5844026549	0.2618622128	divalent metal ion transport, divalent inorganic cation transport	GO:0070838, GO:0072511	2
GO:0048870	cell motility	85	0.5931057178	0.0049672592	1	Astro Aqp4	0.4827149321	0.602146543	cell motility, localization of cell	GO:0048870, GO:0051674	2
GO:0005654	nucleoplasm	79	0.6014147431	0.004970698	1	Igtp	0.3932613552	0.0031124055			1
GO:0030029	actin filament-based process	22	0.6759195003	0.0049711269	1	Sncg	0.5226231783	0.718293523			1
GO:0051234	establishment of localization	41	0.3441403926	0.0049749711	1	Vip Parm1	0.3819155265	0.0333939122			1
GO:0032774	RNA biosynthetic process	97	0.5936804628	0.0049840418	1	Igtp	0.4867760188	0.6921209214			1
GO:0004888	transmembrane signaling receptor activity	23	0.3278819306	0.0049876192	1	Sncg	0.5007312857	0.9909125307	transmembrane signaling receptor activity, transmembrane receptor activity	GO:0004888, GO:0099600	2
GO:0006163	purine nucleotide metabolic process	12	0.2552816901	0.0049942493	1	Vip Gpc3	0.4360328638	0.4645696359	purine nucleotide metabolic process, nucleoside phosphate metabolic process, nucleotide metabolic process, purine ribonucleotide metabolic process, ribonucleotide metabolic process, ribose phosphate metabolic process, nucleobase-containing small molecule metabolic process, purine-containing compound metabolic process	GO:0006163, GO:0006753, GO:0009117, GO:0009150, GO:0009259, GO:0019693, GO:0055086, GO:0072521	8
GO:0018130	heterocycle biosynthetic process	104	0.5914467698	0.0050126343	1	Igtp	0.4736123749	0.4182711739	heterocycle biosynthetic process, aromatic compound biosynthetic process, nucleobase-containing compound biosynthetic process	GO:0018130, GO:0019438, GO:0034654	3
GO:0031175	neuron projection development	26	0.3351170569	0.0050506793	1	Sst Cdk6	0.550613155	0.3897870528			1
GO:0010033	response to organic substance	43	0.3584717608	0.0050685183	1	Vip Mybpc1	0.4740033223	0.6076273325			1
GO:0022402	cell cycle process	72	0.5988220637	0.0050760722	1	L4 Arf5	0.4822884811	0.6156272288			1
GO:0016458	gene silencing	54	0.6110457377	0.0050776466	1	CelltypeNonSpecific	0.5407930395	0.3033380957			1
GO:0023061	signal release	12	0.2574404762	0.0050885061	1	Vip Chat	0.6212797619	0.1617353073			1
GO:0031667	response to nutrient levels	25	0.6647895501	0.0050886236	1	L6b Rgs12	0.4621770682	0.5204853494			1
GO:0044459	plasma membrane part	102	0.414071511	0.005089166	1	L5b Chrna6	0.6021770473	0.0008650511			1
GO:0097458	neuron part	18	0.3067982456	0.0050904615	1	L4 Scnn1a	0.3414473684	0.0215273849			1
GO:0030001	metal ion transport	32	0.3527199074	0.0050913164	1	Sst Tacstd2	0.5355324074	0.4994266501			1
GO:0043230	extracellular organelle	63	0.6072815534	0.0050923347	1	L5 Ucma	0.5422785194	0.2697419268	extracellular organelle, extracellular membrane-bounded organelle, extracellular exosome, extracellular vesicle	GO:0043230, GO:0065010, GO:0070062, GO:1903561	4
GO:0044281	small molecule metabolic process	27	0.672387835	0.0051403277	1	Sst Cbln4	0.4721469437	0.6526759863			1
GO:0070371	ERK1 and ERK2 cascade	24	0.3344723458	0.0051437594	1	CelltypeNonSpecific	0.4062433778	0.1130331007			1
GO:0002064	epithelial cell development	26	0.6611011727	0.0051609583	1	Astro Aqp4	0.5974955277	0.0905678637			1
GO:0005262	calcium channel activity	19	0.3142026758	0.0051660838	1	CelltypeNonSpecific	0.4630944228	0.5786374101			1
GO:2000463	positive regulation of excitatory postsynaptic potential	11	0.2562375896	0.0051876013	1	CelltypeNonSpecific	0.5607643385	0.4860269384			1
GO:0006638	neutral lipid metabolic process	34	0.3608756002	0.0051975346	1	CelltypeNonSpecific	0.4612282413	0.4361429496			1
GO:0045087	innate immune response	20	0.6850877193	0.0052089882	1	Igtp	0.4061403509	0.1566865541			1
GO:0000981	RNA polymerase II transcription factor activity, sequence-specific DNA binding	66	0.397516835	0.0052285702	1	SMC Myl9	0.5709550866	0.0531843616			1
GO:0008233	peptidase activity	27	0.6563391237	0.0052285904	1	L5 Ucma	0.5945035001	0.0914426138	peptidase activity, peptidase activity, acting on L-amino acid peptides	GO:0008233, GO:0070011	2
GO:0045177	apical part of cell	23	0.6705836271	0.005259236	1	Astro Aqp4	0.5557607297	0.3618080185			1
GO:1903522	regulation of blood circulation	39	0.3702184114	0.0052748298	1	CelltypeNonSpecific	0.4931004267	0.8821626982			1
GO:0032879	regulation of localization	61	0.3880877448	0.0052781653	1	Pvalb Wt1	0.5285593499	0.4768112461			1
GO:0005753	mitochondrial proton-transporting ATP synthase complex	16	0.298172955	0.0052878546	1	CelltypeNonSpecific	0.2450261573	0.000426046	mitochondrial proton-transporting ATP synthase complex, proton-transporting ATP synthase complex	GO:0005753, GO:0045259	2
GO:0010243	response to organonitrogen compound	55	0.6125686394	0.0052917547	1	Astro Aqp4	0.5387675412	0.3369504611			1
GO:0014070	response to organic cyclic compound	29	0.3464151902	0.0052952685	1	Sst Tacstd2	0.5563599416	0.3063497396			1
GO:0000981	RNA polymerase II transcription factor activity, sequence-specific DNA binding	41	0.3704358493	0.0053007893	1	Endo Xdh	0.5787090489	0.0903354214			1
GO:0016023	cytoplasmic, membrane-bounded vesicle	72	0.5970540814	0.0053009024	1	Oligo 9630013A20Rik	0.5153991201	0.6583310273			1
GO:0031410	cytoplasmic vesicle	81	0.592058028	0.0053022142	1	Oligo 9630013A20Rik	0.5013154659	0.968366767			1
GO:0051301	cell division	14	0.7208480565	0.0053042532	1	Pvalb Tpbg	0.4398031297	0.4479983494			1
GO:0044463	cell projection part	51	0.6155545222	0.005308403	1	Oligo 9630013A20Rik	0.4865535147	0.7457990963			1
GO:0098862	cluster of actin-based cell projections	13	0.7248071078	0.0053091443	1	Micro Ctss	0.3126022913	0.0201422069			1
GO:0036477	somatodendritic compartment	23	0.3290625219	0.0053375831	1	Smad3	0.5400126024	0.514604952			1
GO:0007165	signal transduction	102	0.4043657184	0.0053387428	1	L5a Hsd11b1	0.4592950438	0.2358719394			1
GO:0002687	positive regulation of leukocyte migration	17	0.303300128	0.0053458112	1	SMC Myl9	0.577772831	0.2708593752			1
GO:0030838	positive regulation of actin filament polymerization	26	0.3416275201	0.0053466151	1	CelltypeNonSpecific	0.4341725387	0.246996101			1
GO:0048471	perinuclear region of cytoplasm	36	0.6372164049	0.0053532381	1	Astro Aqp4	0.5122891216	0.8032938575			1
GO:0022008	neurogenesis	121	0.5793765747	0.0053595716	1	Astro Aqp4	0.5199673803	0.4837334028			1
GO:0051960	regulation of nervous system development	13	0.2678733032	0.0053681971	1	Vip Mybpc1	0.4809954751	0.8216353934			1
GO:0044822	poly(A) RNA binding	15	0.6999002991	0.005368333	1	Sst Cdk6	0.4900299103	0.8904333714			1
GO:0005887	integral component of plasma membrane	54	0.384956385	0.0053692089	1	Sst Tacstd2	0.5415415415	0.3148916075			1
GO:0040011	locomotion	52	0.3859259259	0.0053762696	1	L5b Tph2	0.5707555556	0.0842745812			1
GO:0050790	regulation of catalytic activity	59	0.3894340371	0.0053814815	1	Sst Tacstd2	0.597878878	0.0137454898			1
GO:0097458	neuron part	12	0.2571942446	0.0053884208	1	Ndnf Cxcl14	0.3651079137	0.1224666036			1
GO:0005684	U2-type spliceosomal complex	14	0.7151910194	0.0053951293	1	CelltypeNonSpecific	0.4469038566	0.4924428198			1
GO:0046903	secretion	19	0.3081140351	0.0053997704	1	L4 Scnn1a	0.4870614035	0.8523542543			1
GO:0032502	developmental process	83	0.3803614458	0.0054007695	1	Vip Mybpc1	0.5121686747	0.7781620364			1
GO:0009126	purine nucleoside monophosphate metabolic process	14	0.7164167324	0.0054089543	1	Pvalb Obox3	0.481136543	0.8087881103	purine nucleoside monophosphate metabolic process, ribonucleoside monophosphate metabolic process, purine ribonucleoside monophosphate metabolic process	GO:0009126, GO:0009161, GO:0009167	3
GO:0005261	cation channel activity	14	0.2822868111	0.0054151011	1	Pvalb Rspo2	0.4071839868	0.2359367269			1
GO:0005730	nucleolus	22	0.6729996346	0.005417302	1	Vip Sncg	0.3715747168	0.0389900952			1
GO:0005856	cytoskeleton	23	0.675	0.0054185745	1	L6a Mgp	0.4835648148	0.7952365632			1
GO:0003677	DNA binding	104	0.5852301387	0.0054222493	1	L6b Rgs12	0.5043505675	0.8873149701			1
GO:0031226	intrinsic component of plasma membrane	55	0.3856060606	0.0054255553	1	Pvalb Rspo2	0.4793560606	0.6160735184			1
GO:0000980	RNA polymerase II distal enhancer sequence-specific DNA binding	15	0.7077654517	0.0054311484	1	CelltypeNonSpecific	0.4681669308	0.6702060664			1
GO:0032446	protein modification by small protein conjugation	20	0.3160240964	0.0054401403	1	Oligo Opalin	0.4345783133	0.3232070791			1
GO:0002682	regulation of immune system process	30	0.6486461424	0.0054516439	1	L5a Pde1c	0.5459013353	0.391133695			1
GO:0006897	endocytosis	24	0.6686942417	0.0054574764	1	Oligo Opalin	0.4359286294	0.291490033			1
GO:0006897	endocytosis	19	0.6877122241	0.0054672027	1	Sst Chodl	0.5167657046	0.80458545			1
GO:0048522	positive regulation of cellular process	89	0.4010782709	0.0054734865	1	L5a Hsd11b1	0.4659670742	0.3394705934			1
GO:0006974	cellular response to DNA damage stimulus	38	0.6341844711	0.0054868587	1	Smad3	0.4168403682	0.0852816356			1
GO:0051240	positive regulation of multicellular organismal process	34	0.3538158758	0.0054936237	1	L2/3 Ptgs2	0.4492127706	0.3350632064			1
GO:0005829	cytosol	183	0.5686744029	0.0055175468	1	Endo Xdh	0.4710914635	0.2427731672			1
GO:0002520	immune system development	22	0.6727821061	0.0055234655	1	L5a Pde1c	0.5693641618	0.2655563541			1
GO:0009117	nucleotide metabolic process	180	0.4386877113	0.0055339861	1	CelltypeNonSpecific	0.3415858147	7.62088227945484E-13			1
GO:0030168	platelet activation	40	0.3725638978	0.0055407477	1	CelltypeNonSpecific	0.4799361022	0.662372447			1
GO:0042325	regulation of phosphorylation	36	0.3619921227	0.0055412089	1	Sst Tacstd2	0.6162417081	0.0194802321			1
GO:0031224	intrinsic component of membrane	192	0.4271445547	0.0055669234	1	Sst Chodl	0.566448277	0.0114573048			1
GO:0010468	regulation of gene expression	102	0.590911884	0.0055732477	1	Igtp	0.4702900332	0.3651814216			1
GO:0051606	detection of stimulus	13	0.7249884384	0.0055962431	1	L2 Ngb	0.7256050563	0.0054670842			1
GO:0005694	chromosome	56	0.6103294157	0.0056092576	1	Pvalb Obox3	0.4965858302	0.9318956184			1
GO:1990542	mitochondrial transmembrane transport	32	0.357931007	0.0056168047	1	CelltypeNonSpecific	0.3350561663	0.0013032361			1
GO:0009628	response to abiotic stimulus	88	0.5903983657	0.0056168151	1	Astro Aqp4	0.5082673647	0.8002309019			1
GO:0007417	central nervous system development	85	0.5904486948	0.0056174542	1	Oligo 9630013A20Rik	0.5259473114	0.4270146032			1
GO:0032940	secretion by cell	16	0.2932098765	0.0056333057	1	L4 Scnn1a	0.5095164609	0.8999227983			1
GO:0007399	nervous system development	45	0.3727334697	0.0056438709	1	Sst Cdk6	0.5289025222	0.5300059121			1
GO:0044456	synapse part	19	0.3126315789	0.0056490267	1	L6b Serpinb11	0.5955555556	0.1582562659			1
GO:0019369	arachidonic acid metabolic process	11	0.2576523578	0.0056557724	1	Micro Ctss	0.6554830407	0.0758814091			1
GO:2001141	regulation of RNA biosynthetic process	92	0.5940035622	0.0056712828	1	Igtp	0.4880928821	0.7263671018			1
GO:0032993	protein-DNA complex	11	0.7427906375	0.0056886438	1	L6b Rgs12	0.6570541834	0.0736997901			1
GO:0044428	nuclear part	58	0.386440678	0.0056900788	1	Pvalb Tacr3	0.3822854019	0.0041525274			1
GO:0097458	neuron part	52	0.3854056902	0.0057155519	1	L5b Chrna6	0.4994467861	0.9896073023			1
GO:0001558	regulation of cell growth	20	0.3182468694	0.0057170462	1	L5 Ucma	0.5123434705	0.8516211883			1
GO:0006928	movement of cell or subcellular component	118	0.5795889458	0.0057221958	1	Astro Aqp4	0.5012923108	0.9643813651			1
GO:0099503	secretory vesicle	39	0.6301498823	0.0057372818	1	SMC Myl9	0.5153102936	0.7453861473			1
GO:0030135	coated vesicle	69	0.4029415476	0.0057485233	1	CelltypeNonSpecific	0.4599638265	0.2546250308			1
GO:0098662	inorganic cation transmembrane transport	28	0.3436798803	0.0057513701	1	Pvalb Wt1	0.4723261032	0.6253930504			1
GO:0051094	positive regulation of developmental process	30	0.3463980464	0.0057675735	1	L2/3 Ptgs2	0.4160561661	0.131490043			1
GO:0007270	neuron-neuron synaptic transmission	12	0.2684918348	0.0057724435	1	L4 Arf5	0.4634966378	0.6636689511			1
GO:0045664	regulation of neuron differentiation	124	0.4269983903	0.0057819609	1	CelltypeNonSpecific	0.4682211467	0.2295952204			1
GO:0046390	ribose phosphate biosynthetic process	59	0.3952895412	0.0057870887	1	CelltypeNonSpecific	0.4210810192	0.0375379855			1
GO:0050793	regulation of developmental process	45	0.3710594315	0.0057906691	1	L2/3 Ptgs2	0.4015503876	0.0351450533			1
GO:0035637	multicellular organismal signaling	14	0.2853196527	0.0057926958	1	Pvalb Obox3	0.4518547751	0.5362996811			1
GO:0002790	peptide secretion	67	0.4016334698	0.0057971969	1	CelltypeNonSpecific	0.4233120572	0.0314786042	peptide secretion, peptide hormone secretion	GO:0002790, GO:0030072	2
GO:0031325	positive regulation of cellular metabolic process	40	0.3591463415	0.0058037981	1	L6a Mgp	0.5138719512	0.7868965434			1
GO:1901699	cellular response to nitrogen compound	29	0.6507446666	0.0058061551	1	Astro Aqp4	0.5903215707	0.0983993121			1
GO:0009101	glycoprotein biosynthetic process	26	0.3461707264	0.0058073799	1	L5b Tph2	0.4908931314	0.8706433556			1
GO:0016477	cell migration	20	0.3153710247	0.0058087505	1	L2/3 Ptgs2	0.4104240283	0.1810227481			1
GO:0010256	endomembrane system organization	14	0.2847475832	0.0058092473	1	L5b Tph2	0.4703544576	0.70446503			1
GO:0090150	establishment of protein localization to membrane	12	0.2674107143	0.0058094701	1	Sst Tacstd2	0.284672619	0.0106626021			1
GO:0005887	integral component of plasma membrane	44	0.3743812709	0.0058173746	1	Sst Cdk6	0.6155852843	0.011162759			1
GO:0050878	regulation of body fluid levels	16	0.2963598901	0.0058354409	1	Vip Sncg	0.4047046703	0.1972264404			1
GO:0044707	single-multicellular organism process	143	0.4157250471	0.0058389462	1	Vip Sncg	0.523820033	0.4360830091			1
GO:0045202	synapse	19	0.3063092514	0.0058507339	1	Vip Chat	0.4825106244	0.8051093862			1
GO:0072503	cellular divalent inorganic cation homeostasis	12	0.2665410385	0.0058582924	1	Pvalb Wt1	0.6335845896	0.1149741143			1
GO:0051260	protein homooligomerization	22	0.6714051158	0.0058745588	1	SMC Myl9	0.4968890425	0.9603963601			1
GO:0007186	G-protein coupled receptor signaling pathway	17	0.303372211	0.0058767469	1	L6a Car12	0.4553752535	0.532321396			1
GO:0008092	cytoskeletal protein binding	28	0.653034789	0.0058960078	1	Astro Aqp4	0.4468449297	0.3390057104			1
GO:0045944	positive regulation of transcription from RNA polymerase II promoter	18	0.3031660693	0.0058970938	1	L6a Mgp	0.6087216249	0.1285230746			1
GO:0006954	inflammatory response	16	0.6989495798	0.0059059305	1	Pvalb Tpbg	0.5493697479	0.4952016274			1
GO:0048699	generation of neurons	59	0.3916347731	0.005906678	1	L5b Tph2	0.4992072171	0.9842067723			1
GO:0019079	viral genome replication	12	0.7307752668	0.0059225333	1	SMC Myl9	0.5408427495	0.6264901881			1
GO:0007631	feeding behavior	12	0.2701868271	0.0059243131	1	CelltypeNonSpecific	0.5778710154	0.3511418552			1
GO:0031981	nuclear lumen	52	0.3818963458	0.0059259516	1	Pvalb Tacr3	0.4124671603	0.0414135027			1
GO:0030001	metal ion transport	44	0.622379338	0.0059286015	1	Oligo 9630013A20Rik	0.5296190561	0.5055417632			1
GO:0098661	inorganic anion transmembrane transport	18	0.3122884941	0.0059526578	1	CelltypeNonSpecific	0.5198639312	0.771101867			1
GO:0044089	positive regulation of cellular component biogenesis	18	0.689849941	0.0059553718	1	Sncg	0.4581015006	0.5441964436			1
GO:0002252	immune effector process	14	0.717037037	0.0059570108	1	Sst Cbln4	0.5422222222	0.5943865017			1
GO:0046872	metal ion binding	144	0.5758692366	0.0059635403	1	L5 Ucma	0.4784580499	0.4350643549			1
GO:0060828	regulation of canonical Wnt signaling pathway	11	0.258162612	0.0059832648	1	L5 Ucma	0.4094110115	0.3034536695			1
GO:0070013	intracellular organelle lumen	105	0.5895662724	0.005986782	1	Igtp	0.3904761905	0.0007764897			1
GO:0048731	system development	37	0.3440631643	0.0059967492	1	Pvalb Gpx3	0.5075918615	0.8955868735			1
GO:0022836	gated channel activity	16	0.2985308285	0.0060291696	1	Pvalb Rspo2	0.4717003854	0.7002067411			1
GO:0006954	inflammatory response	22	0.6683286797	0.0060326304	1	Sncg	0.5884855737	0.1489535248			1
GO:0045665	negative regulation of neuron differentiation	22	0.6714769806	0.006043518	1	Astro Aqp4	0.5829048843	0.1844766896			1
GO:0005509	calcium ion binding	94	0.4170171264	0.0060526439	1	CelltypeNonSpecific	0.5014491049	0.9618139232			1
GO:0060284	regulation of cell development	166	0.4368171755	0.0060573499	1	CelltypeNonSpecific	0.4954538527	0.8434800016			1
GO:0098805	whole membrane	76	0.600168597	0.0060614481	1	Oligo Opalin	0.4823706201	0.6293802146			1
GO:0031224	intrinsic component of membrane	155	0.4271096049	0.0060894325	1	Smad3	0.5434399958	0.1021364111			1
GO:0044248	cellular catabolic process	14	0.7232142857	0.0060973307	1	Sst Cbln4	0.5470063025	0.5652967342			1
GO:0008022	protein C-terminus binding	56	0.3932585558	0.0061066602	1	CelltypeNonSpecific	0.4945006423	0.8877128178			1
GO:0006281	DNA repair	24	0.6637802607	0.0061247033	1	Pvalb Obox3	0.3733240223	0.0340090857			1
GO:0031344	regulation of cell projection organization	55	0.3912809858	0.0061284738	1	L4 Arf5	0.5399770741	0.3136047834			1
GO:0019637	organophosphate metabolic process	48	0.3820390554	0.006130504	1	L5b Chrna6	0.4851271571	0.7298920266			1
GO:0022402	cell cycle process	48	0.6187779642	0.0061467572	1	Smad3	0.4298098434	0.1054667369			1
GO:0050794	regulation of cellular process	113	0.3789727943	0.0061482618	1	Vip Mybpc1	0.4816933638	0.679461758			1
GO:0051129	negative regulation of cellular component organization	47	0.6180474116	0.0061577309	1	Oligo 9630013A20Rik	0.5177688893	0.6802541174			1
GO:0031982	vesicle	58	0.6144067797	0.0061592303	1	L5a Hsd11b1	0.477092161	0.5838053162			1
GO:0060429	epithelium development	101	0.5842292384	0.0061616948	1	Astro Aqp4	0.51241519	0.6865560604			1
GO:1901137	carbohydrate derivative biosynthetic process	56	0.3922884521	0.0061777666	1	L4 Arf5	0.5019904178	0.9598197968			1
GO:0006376	mRNA splice site selection	12	0.7285993245	0.0061925993	1	CelltypeNonSpecific	0.4901836605	0.9065459676			1
GO:0019725	cellular homeostasis	15	0.7086629002	0.0061988616	1	L5a Pde1c	0.522693032	0.7667966136			1
GO:0009605	response to external stimulus	38	0.3555353902	0.0062036139	1	Vip Mybpc1	0.4786751361	0.6872975633			1
GO:1903532	positive regulation of secretion by cell	18	0.3112382769	0.0062060499	1	Endo Xdh	0.4798124305	0.7701587512			1
GO:0051179	localization	65	0.3775749674	0.0062069169	1	Vip Mybpc1	0.4777705346	0.620093758			1
GO:0035305	negative regulation of dephosphorylation	18	0.3132402707	0.00621095	1	CelltypeNonSpecific	0.4575225606	0.5337537818			1
GO:0015459	potassium channel regulator activity	12	0.2715853916	0.0062343709	1	CelltypeNonSpecific	0.5010555204	0.9900408632			1
GO:0017111	nucleoside-triphosphatase activity	14	0.7154929577	0.0062450707	1	Pvalb Tacr3	0.4132796781	0.2714500676			1
GO:0050896	response to stimulus	109	0.3804483188	0.0062485607	1	Vip Mybpc1	0.4828144458	0.6951636739			1
GO:0000228	nuclear chromosome	103	0.579086486	0.0062494619	1	CelltypeNonSpecific	0.5137305675	0.6350107969			1
GO:0060337	type I interferon signaling pathway	16	0.6828136692	0.0062521821	1	SMC Myl9	0.4492142679	0.4476682609	type I interferon signaling pathway, cellular response to type I interferon	GO:0060337, GO:0071357	2
GO:0031124	mRNA 3'-end processing	34	0.636095063	0.0062631216	1	CelltypeNonSpecific	0.5062462485	0.900226192			1
GO:0022604	regulation of cell morphogenesis	49	0.615465121	0.006274814	1	Oligo 9630013A20Rik	0.5240611037	0.5691263102			1
GO:0044822	poly(A) RNA binding	37	0.6316177041	0.0062801237	1	Endo Xdh	0.3480737927	0.0016076594			1
GO:0014070	response to organic cyclic compound	12	0.259009009	0.0062981187	1	Vip Parm1	0.4647147147	0.6918404776			1
GO:0048285	organelle fission	34	0.6375627778	0.0062985341	1	L4 Arf5	0.5139121399	0.7825329418			1
GO:1901361	organic cyclic compound catabolic process	19	0.6836506159	0.0063092321	1	Sncg	0.4444888818	0.409286878			1
GO:0042995	cell projection	19	0.3075335397	0.0063217845	1	Sst Myh8	0.4145166839	0.2257307027			1
GO:0071702	organic substance transport	121	0.5775666135	0.0063277012	1	Astro Aqp4	0.5014930606	0.9582528833			1
GO:0006753	nucleoside phosphate metabolic process	181	0.4398215573	0.0063346215	1	CelltypeNonSpecific	0.3398723098	3.75501097775882E-13			1
GO:0007610	behavior	20	0.3125	0.0063571636	1	Vip Chat	0.4559375	0.522483966			1
GO:0044765	single-organism transport	53	0.3816223728	0.0063738531	1	L4 Scnn1a	0.4407243356	0.1721073533			1
GO:0007186	G-protein coupled receptor signaling pathway	33	0.3563880884	0.006400656	1	Vip Sncg	0.6377172299	0.0089339199			1
GO:0016568	chromatin modification	42	0.6243959385	0.0064041048	1	Pvalb Obox3	0.4993484281	0.9888425176			1
GO:0005057	receptor signaling protein activity	17	0.3074608222	0.0064102265	1	L4 Arf5	0.5462752669	0.5125495344			1
GO:0008219	cell death	119	0.5782401066	0.0064118282	1	Astro Aqp4	0.4766100273	0.4152023404	cell death, death	GO:0008219, GO:0016265	2
GO:0032869	cellular response to insulin stimulus	18	0.687695368	0.006427845	1	Astro Aqp4	0.5501562944	0.4667157989			1
GO:0048584	positive regulation of response to stimulus	42	0.6278356399	0.006430501	1	L5a Pde1c	0.5703024683	0.1340694713			1
GO:0030178	negative regulation of Wnt signaling pathway	11	0.2612134561	0.0064315817	1	Pvalb Obox3	0.5214257109	0.8072457573			1
GO:0050776	regulation of immune response	16	0.6823321555	0.0064485759	1	L2/3 Ptgs2	0.5589222615	0.3791749052			1
GO:0055080	cation homeostasis	20	0.3205825243	0.0064536966	1	Pvalb Rspo2	0.5404854369	0.5391814357			1
GO:0007632	visual behavior	18	0.3141039199	0.0064540124	1	CelltypeNonSpecific	0.4937429498	0.9270520552			1
GO:0071417	cellular response to organonitrogen compound	28	0.651369356	0.0064586546	1	Astro Aqp4	0.5800333087	0.1499192002			1
GO:0009889	regulation of biosynthetic process	40	0.3589160839	0.0064642176	1	Vip Mybpc1	0.5370629371	0.4751284283	regulation of biosynthetic process, regulation of cellular biosynthetic process	GO:0009889, GO:0031326	2
GO:0030141	secretory granule	36	0.6333493899	0.00646477	1	SMC Myl9	0.5340264397	0.4872583864			1
GO:0007275	multicellular organism development	126	0.4206171258	0.0064696323	1	Sst Tacstd2	0.5292369564	0.3160112311			1
GO:0006950	response to stress	108	0.5852356069	0.0064753993	1	L2 Ngb	0.5321782178	0.3041183032			1
GO:0007272	ensheathment of neurons	27	0.6563180828	0.0065067617	1	Oligo Opalin	0.6452432825	0.0114633341	ensheathment of neurons, axon ensheathment	GO:0007272, GO:0008366	2
GO:0004672	protein kinase activity	66	0.4000798256	0.0065094449	1	L4 Arf5	0.5391759541	0.2861150282			1
GO:0072522	purine-containing compound biosynthetic process	60	0.3976045016	0.0065097987	1	CelltypeNonSpecific	0.4235048232	0.0420857393			1
GO:1901652	response to peptide	14	0.2844433147	0.0065160283	1	Pvalb Cpne5	0.5208439248	0.7936077774	response to peptide, cellular response to peptide	GO:1901652, GO:1901653	2
GO:0008289	lipid binding	40	0.6278064993	0.0065561702	1	Endo Xdh	0.4418759232	0.2164031803			1
GO:0045935	positive regulation of nucleobase-containing compound metabolic process	59	0.607015523	0.0065631011	1	Sncg	0.5165103395	0.6751617364			1
GO:0006974	cellular response to DNA damage stimulus	32	0.642194745	0.0065772751	1	L5b Tph2	0.4300618238	0.1814274494			1
GO:0045595	regulation of cell differentiation	23	0.3244565217	0.0065796176	1	Vip Mybpc1	0.5171195652	0.7924649838			1
GO:0001657	ureteric bud development	13	0.7194800117	0.0065948812	1	Astro Aqp4	0.5771674323	0.3397011701	ureteric bud development, mesonephros development, mesonephric epithelium development, mesonephric tubule development	GO:0001657, GO:0001823, GO:0072163, GO:0072164	4
GO:0048513	animal organ development	29	0.6550662879	0.0066112475	1	L6a Sla	0.6085464015	0.0573753565			1
GO:0071417	cellular response to organonitrogen compound	11	0.2552854123	0.0066196662	1	Vip Mybpc1	0.4796511628	0.8234551006			1
GO:0010629	negative regulation of gene expression	63	0.6034671933	0.0066425993	1	L6b Rgs12	0.4936971204	0.8689103043			1
GO:0044425	membrane part	181	0.4256805912	0.006653282	1	L6b Serpinb11	0.5447026841	0.1026487727			1
GO:0016758	transferase activity, transferring hexosyl groups	13	0.2814349112	0.00670346	1	L4 Arf5	0.5176775148	0.8267575487			1
GO:0000323	lytic vacuole	23	0.6678978472	0.0067157685	1	Oligo Opalin	0.4760447446	0.6994862882	lytic vacuole, lysosome	GO:0000323, GO:0005764	2
GO:1901576	organic substance biosynthetic process	138	0.581294964	0.0067184346	1	Igtp	0.4547533402	0.1314529169			1
GO:0072503	cellular divalent inorganic cation homeostasis	13	0.2812871455	0.006721588	1	Pvalb Obox3	0.459330956	0.6145772687			1
GO:0007267	cell-cell signaling	28	0.3439922481	0.006725376	1	Sst Th	0.6632059801	0.0045790638			1
GO:0008654	phospholipid biosynthetic process	11	0.2622332272	0.0067273754	1	L5b Chrna6	0.5113783752	0.897318215			1
GO:0019208	phosphatase regulator activity	25	0.3429062003	0.0067352851	1	CelltypeNonSpecific	0.5344101749	0.5528843243			1
GO:0070887	cellular response to chemical stimulus	42	0.3620398514	0.0067366006	1	Vip Mybpc1	0.4950185748	0.923331517			1
GO:0031988	membrane-bounded vesicle	53	0.6171420463	0.006743791	1	L5a Hsd11b1	0.479707677	0.6393291357			1
GO:0032990	cell part morphogenesis	26	0.3408300739	0.0067460652	1	Vip Sncg	0.5306388527	0.6025499308	cell part morphogenesis, cell projection morphogenesis	GO:0032990, GO:0048858	2
GO:0002252	immune effector process	84	0.5874296894	0.0067962665	1	SMC Myl9	0.4673164937	0.3116766455			1
GO:0030182	neuron differentiation	29	0.3509239855	0.0067971737	1	Sst Tacstd2	0.47450308	0.6437632409			1
GO:0045087	innate immune response	12	0.7261731979	0.0068241339	1	Sst Myh8	0.6497339139	0.0734510504			1
GO:0048666	neuron development	29	0.3486135271	0.0068247357	1	L5b Cdh13	0.5413895426	0.4599270753			1
GO:0044087	regulation of cellular component biogenesis	35	0.635070028	0.006834181	1	Astro Aqp4	0.5251167134	0.6151996082			1
GO:0045944	positive regulation of transcription from RNA polymerase II promoter	41	0.6259012118	0.006844183	1	Sncg	0.5884338089	0.057509615			1
GO:0051591	response to cAMP	11	0.2631675705	0.0068486762	1	Micro Ctss	0.4763305451	0.7873282954			1
GO:0050807	regulation of synapse organization	33	0.3633852069	0.0068532861	1	CelltypeNonSpecific	0.6205311	0.0170536231			1
GO:0007186	G-protein coupled receptor signaling pathway	25	0.340797546	0.0068601512	1	Sncg	0.5329447853	0.576126676			1
GO:0019220	regulation of phosphate metabolic process	39	0.3676781934	0.0069077178	1	L5b Cdh13	0.4543244727	0.3513825693	regulation of phosphate metabolic process, regulation of phosphorus metabolic process	GO:0019220, GO:0051174	2
GO:0051641	cellular localization	18	0.3	0.006907803	1	Vip Parm1	0.3576719577	0.0546907267			1
GO:0001654	eye development	31	0.3570342847	0.0069125094	1	OPC Pdgfra	0.5436159433	0.4100803173			1
GO:0048646	anatomical structure formation involved in morphogenesis	19	0.3160885167	0.0069292817	1	Sst Cdk6	0.5595095694	0.3826696942			1
GO:0030097	hemopoiesis	19	0.679512894	0.0069370452	1	L5a Pde1c	0.5995702006	0.1343820242			1
GO:0097479	synaptic vesicle localization	44	0.3816669575	0.0069414332	1	CelltypeNonSpecific	0.396025999	0.0176899423			1
GO:0002062	chondrocyte differentiation	12	0.7268401015	0.0069491297	1	Astro Aqp4	0.5839678511	0.317903798			1
GO:0006996	organelle organization	68	0.6079295154	0.0069523262	1	Pvalb Cpne5	0.5546125939	0.1721397641			1
GO:0006355	regulation of transcription, DNA-templated	90	0.592435004	0.0069576105	1	Igtp	0.4889104798	0.7464262084			1
GO:0032868	response to insulin	22	0.6685557373	0.0069624972	1	Astro Aqp4	0.592603412	0.1382338273			1
GO:0043168	anion binding	124	0.5759402985	0.0069727841	1	OPC Pdgfra	0.4470328358	0.0598568103			1
GO:0030182	neuron differentiation	56	0.3909742468	0.0069731258	1	Smad3	0.4764941691	0.5609588282			1
GO:0055074	calcium ion homeostasis	14	0.2901341752	0.0069883629	1	Pvalb Obox3	0.4493291239	0.5151197825			1
GO:0004871	signal transducer activity	34	0.3620976693	0.0069905877	1	L6a Syt17	0.55427303	0.2885895485			1
GO:0060284	regulation of cell development	20	0.3208333333	0.0069964224	1	Vip Sncg	0.45625	0.5106774079			1
GO:0005739	mitochondrion	71	0.5968623814	0.0069969626	1	Astro Aqp4	0.5318688537	0.3749926105			1
GO:0044711	single-organism biosynthetic process	22	0.3222094361	0.0070008563	1	Vip Chat	0.5382623705	0.5628131245			1
GO:0071396	cellular response to lipid	29	0.6469972879	0.0070017049	1	Pvalb Obox3	0.4539713289	0.3985672637			1
GO:0051656	establishment of organelle localization	133	0.4310347816	0.0070121248	1	CelltypeNonSpecific	0.4276578836	0.004679686			1
GO:0002237	response to molecule of bacterial origin	12	0.7279358133	0.0070165398	1	L6b Serpinb11	0.7013129103	0.0172641861	response to molecule of bacterial origin, response to lipopolysaccharide	GO:0002237, GO:0032496	2
GO:0016477	cell migration	82	0.5907840207	0.007018758	1	Astro Aqp4	0.4778687411	0.5111638068			1
GO:0005739	mitochondrion	52	0.612145749	0.0070245828	1	Endo Xdh	0.4543666859	0.2727753856			1
GO:0042995	cell projection	20	0.3123076923	0.0070347069	1	Sst Cbln4	0.4701923077	0.6703224339			1
GO:0048468	cell development	159	0.5665945931	0.0070396795	1	Oligo 9630013A20Rik	0.5603317679	0.0146262607			1
GO:0045595	regulation of cell differentiation	114	0.5787299882	0.0070473872	1	Astro Aqp4	0.5033566058	0.9087043138			1
GO:0098589	membrane region	43	0.6251186521	0.0070539571	1	Oligo Opalin	0.4792358804	0.6551649395			1
GO:0051093	negative regulation of developmental process	73	0.595560664	0.0070545312	1	Astro Aqp4	0.542575041	0.2300527175			1
GO:0007610	behavior	30	0.3518095238	0.0070592338	1	Vip Sncg	0.5479047619	0.3841355449			1
GO:0030135	coated vesicle	14	0.7095501184	0.0070740139	1	Pvalb Obox3	0.6040252565	0.1812952021			1
GO:0070098	chemokine-mediated signaling pathway	11	0.2642606688	0.0070856683	1	SMC Myl9	0.5399811853	0.6481817472			1
GO:1903047	mitotic cell cycle process	38	0.6301024839	0.0070923438	1	Smad3	0.4490185861	0.2915216619			1
GO:0080090	regulation of primary metabolic process	61	0.3777210427	0.0070939525	1	Vip Mybpc1	0.4815237839	0.6850634489			1
GO:0045177	apical part of cell	42	0.3793158568	0.0071273479	1	CelltypeNonSpecific	0.4695149799	0.4967286176			1
GO:0099512	supramolecular fiber	25	0.658287373	0.0071277711	1	L6b Rgs12	0.475413643	0.6762832774	supramolecular fiber, polymeric cytoskeletal fiber	GO:0099512, GO:0099513	2
GO:0030154	cell differentiation	92	0.4068538647	0.0071395134	1	Vip Sncg	0.5396852355	0.2518427995			1
GO:0010822	positive regulation of mitochondrion organization	54	0.3933877716	0.0071411256	1	CelltypeNonSpecific	0.4294976941	0.0752416586			1
GO:0048232	male gamete generation	25	0.6572254335	0.0071577037	1	Oligo 9630013A20Rik	0.413911368	0.14090257			1
GO:0009306	protein secretion	90	0.416969697	0.0071632527	1	CelltypeNonSpecific	0.4233405483	0.0130348251			1
GO:0044425	membrane part	189	0.4328773476	0.0071724514	1	Smad3	0.5229422676	0.3581768317			1
GO:0030027	lamellipodium	12	0.7259472116	0.0071773467	1	OPC Pdgfra	0.4733929332	0.7519770645			1
GO:0048667	cell morphogenesis involved in neuron differentiation	33	0.3612061697	0.0071945837	1	Smad3	0.499280861	0.9892702847			1
GO:0001756	somitogenesis	17	0.3103678558	0.007245968	1	SMC Myl9	0.5683399187	0.3332994512	somitogenesis, somite development	GO:0001756, GO:0061053	2
GO:0043414	macromolecule methylation	54	0.6064042219	0.0072542487	1	CelltypeNonSpecific	0.5912078638	0.0213648027			1
GO:0002791	regulation of peptide secretion	53	0.392624742	0.0072601575	1	CelltypeNonSpecific	0.3997554494	0.0121975283	regulation of peptide secretion, regulation of peptide hormone secretion	GO:0002791, GO:0090276	2
GO:0017111	nucleoside-triphosphatase activity	18	0.6889290012	0.0072604008	1	Pvalb Cpne5	0.4731247493	0.7034472901			1
GO:0043624	cellular protein complex disassembly	11	0.2643574556	0.0072774425	1	Endo Xdh	0.3493432913	0.0862252195			1
GO:0061024	membrane organization	36	0.6322353112	0.0072777333	1	Astro Aqp4	0.4515343223	0.3253956166			1
GO:0016055	Wnt signaling pathway	17	0.3091898681	0.0073193172	1	L5 Ucma	0.4435838392	0.4281006192			1
GO:0032259	methylation	64	0.5977694382	0.0073296485	1	CelltypeNonSpecific	0.5735723197	0.0436098201			1
GO:0000228	nuclear chromosome	15	0.7037953795	0.0073505508	1	Igtp	0.4600660066	0.6000136028			1
GO:0045664	regulation of neuron differentiation	11	0.2636363636	0.0073512937	1	L6a Car12	0.4208897485	0.3700258678			1
GO:0022604	regulation of cell morphogenesis	15	0.2972677596	0.0073545986	1	L6a Syt17	0.5301760777	0.6904253021			1
GO:1901564	organonitrogen compound metabolic process	47	0.3789101581	0.0073547331	1	L5b Cdh13	0.5537917695	0.2339371925			1
GO:0006874	cellular calcium ion homeostasis	13	0.2824933687	0.0073614374	1	Pvalb Rspo2	0.5011788977	0.9891310093	cellular calcium ion homeostasis, calcium ion homeostasis	GO:0006874, GO:0055074	2
GO:0016032	viral process	49	0.6110440266	0.0073714185	1	SMC Myl9	0.4391543519	0.1420632575			1
GO:0001558	regulation of cell growth	16	0.3036040146	0.0073773789	1	L6a Syt17	0.483120438	0.8184287904			1
GO:1902533	positive regulation of intracellular signal transduction	19	0.3174579099	0.0073830197	1	L5b Cdh13	0.4651903534	0.6100667974			1
GO:0021885	forebrain cell migration	12	0.2762824573	0.0073854772	1	CelltypeNonSpecific	0.5576314123	0.4901942648	forebrain cell migration, telencephalon cell migration	GO:0021885, GO:0022029	2
GO:0023061	signal release	15	0.2967694567	0.0073876918	1	L6b Serpinb11	0.553010279	0.4851590919			1
GO:0033043	regulation of organelle organization	43	0.6219646394	0.007390968	1	Sncg	0.4975790478	0.9579102148			1
GO:0009986	cell surface	103	0.5794879355	0.00739178	1	SMC Myl9	0.5009631923	0.9742368294			1
GO:0008016	regulation of heart contraction	13	0.2817283472	0.0074021478	1	Pvalb Wt1	0.5818639798	0.3155103191			1
GO:0015631	tubulin binding	18	0.6838969404	0.007409418	1	L4 Arf5	0.4801395598	0.7726931296			1
GO:0048705	skeletal system morphogenesis	13	0.2834353147	0.0074125991	1	Endo Xdh	0.527534965	0.7339570465			1
GO:0032990	cell part morphogenesis	39	0.371699905	0.0074142495	1	L5 Ucma	0.4999050332	0.9988137435	cell part morphogenesis, cell projection morphogenesis	GO:0032990, GO:0048858	2
GO:0043434	response to peptide hormone	18	0.3113598673	0.007414682	1	Sst Th	0.5887230514	0.2081805777	response to peptide hormone, response to peptide	GO:0043434, GO:1901652	2
GO:0022890	inorganic cation transmembrane transporter activity	16	0.3043865906	0.0074149779	1	Endo Xdh	0.4250178317	0.3048918461			1
GO:0060070	canonical Wnt signaling pathway	33	0.3632870492	0.0074306802	1	SMC Myl9	0.4710505633	0.5709734416			1
GO:0048709	oligodendrocyte differentiation	21	0.6704140389	0.0074336459	1	Oligo 9630013A20Rik	0.6149803491	0.0709294577			1
GO:0032940	secretion by cell	21	0.3248902398	0.0074501361	1	L2/3 Ptgs2	0.4549983114	0.4922324185			1
GO:0016740	transferase activity	177	0.4363181384	0.0074620872	1	L4 Arf5	0.492447695	0.7511085417			1
GO:0042995	cell projection	16	0.2949074074	0.0074686091	1	Ndnf Cxcl14	0.4453703704	0.4774780462			1
GO:0014047	glutamate secretion	17	0.3121583553	0.0074694278	1	CelltypeNonSpecific	0.4383313744	0.3798526504			1
GO:0022008	neurogenesis	57	0.3914425802	0.0074873429	1	Sst Chodl	0.4372558033	0.1222177087			1
GO:1901657	glycosyl compound metabolic process	21	0.6705377028	0.0074902901	1	Pvalb Obox3	0.4942729876	0.9287607494			1
GO:0051276	chromosome organization	63	0.6008381546	0.0074914711	1	Pvalb Obox3	0.4950304109	0.8953348062			1
GO:0010243	response to organonitrogen compound	19	0.3122593068	0.0074943766	1	Vip Mybpc1	0.4337291399	0.3459698901			1
GO:0008284	positive regulation of cell proliferation	11	0.7427466151	0.0075000007	1	L5a Batf3	0.5892972276	0.3264246035			1
GO:0005737	cytoplasm	73	0.3600413544	0.0075055357	1	Pvalb Gpx3	0.4125096924	0.0948501974			1
GO:0098656	anion transmembrane transport	32	0.3628505417	0.0075075158	1	CelltypeNonSpecific	0.5087237094	0.865041449			1
GO:0007268	synaptic transmission	43	0.3785048349	0.0075133257	1	L6b Rgs12	0.4674730531	0.4743659548	synaptic transmission, synaptic signaling, trans-synaptic signaling	GO:0007268, GO:0099536, GO:0099537	3
GO:1901653	cellular response to peptide	20	0.6748717949	0.007520677	1	Astro Aqp4	0.5555769231	0.3958019334			1
GO:0023061	signal release	12	0.2670187793	0.0075267033	1	Vip Gpc3	0.5193661972	0.8265987187			1
GO:0045597	positive regulation of cell differentiation	24	0.3355734767	0.0075399636	1	L2/3 Ptgs2	0.4318249701	0.2682183038			1
GO:0006351	transcription, DNA-templated	95	0.5897832817	0.0075422898	1	Igtp	0.4789086687	0.5304630665	transcription, DNA-templated, nucleic acid-templated transcription	GO:0006351, GO:0097659	2
GO:0055065	metal ion homeostasis	18	0.314850634	0.007547049	1	Pvalb Rspo2	0.4975284763	0.9721605173			1
GO:0009056	catabolic process	82	0.5908792785	0.0075787616	1	Sncg	0.4565689691	0.2019678153			1
GO:0010467	gene expression	124	0.5807620383	0.0076135981	1	L6b Serpinb11	0.4505843852	0.1025185106			1
GO:0048731	system development	109	0.4125055012	0.0076252687	1	Vip Sncg	0.5521683198	0.1116738517			1
GO:0007267	cell-cell signaling	19	0.312005504	0.007650792	1	Sst Myh8	0.5841073271	0.2333041191			1
GO:0031974	membrane-enclosed lumen	71	0.3987093154	0.0076558855	1	Pvalb Tacr3	0.4004863449	0.0087906974			1
GO:0032989	cellular component morphogenesis	95	0.5841881299	0.007664351	1	Astro Aqp4	0.5136543486	0.6655385963			1
GO:0051965	positive regulation of synapse assembly	16	0.307110019	0.007688514	1	CelltypeNonSpecific	0.6127536462	0.1192261767			1
GO:0098805	whole membrane	151	0.5672685627	0.0076906682	1	Micro Ctss	0.5616911624	0.0145112171			1
GO:0007399	nervous system development	47	0.3794439535	0.0076949772	1	L5a Tcerg1l	0.4584664537	0.3587749332			1
GO:0005887	integral component of plasma membrane	53	0.3885539811	0.0077043455	1	Pvalb Rspo2	0.4943631097	0.8931353493			1
GO:0098609	cell-cell adhesion	14	0.7087048832	0.0077046361	1	Sst Myh8	0.4622080679	0.6310106795			1
GO:1901701	cellular response to oxygen-containing compound	63	0.6010208697	0.0077204921	1	Astro Aqp4	0.5321013978	0.3973503208			1
GO:0015985	energy coupled proton transport, down electrochemical gradient	15	0.3009614369	0.0077333417	1	CelltypeNonSpecific	0.2709772847	0.0021784541	energy coupled proton transport, down electrochemical gradient, ATP synthesis coupled proton transport	GO:0015985, GO:0015986	2
GO:0016462	pyrophosphatase activity	39	0.6267046534	0.0077478348	1	L6b Rgs12	0.4735802469	0.5789425203	pyrophosphatase activity, hydrolase activity, acting on acid anhydrides, hydrolase activity, acting on acid anhydrides, in phosphorus-containing anhydrides, nucleoside-triphosphatase activity	GO:0016462, GO:0016817, GO:0016818, GO:0017111	4
GO:0051254	positive regulation of RNA metabolic process	56	0.6073441454	0.007749735	1	Sncg	0.5178283874	0.6585223429			1
GO:0031226	intrinsic component of plasma membrane	29	0.3493647913	0.0077513697	1	Pvalb Cpne5	0.525278714	0.6556790244			1
GO:0017053	transcriptional repressor complex	19	0.6768611468	0.0077681582	1	CelltypeNonSpecific	0.4734503666	0.6895257627			1
GO:0048667	cell morphogenesis involved in neuron differentiation	20	0.3229768786	0.0077741152	1	L5b Cdh13	0.5234104046	0.7255459302			1
GO:0044425	membrane part	104	0.4062122433	0.0077961609	1	Pvalb Cpne5	0.5058900524	0.8678168244			1
GO:0032956	regulation of actin cytoskeleton organization	59	0.3990542035	0.0078050606	1	CelltypeNonSpecific	0.4406234847	0.1176260447			1
GO:0030162	regulation of proteolysis	13	0.7172324882	0.0078054186	1	Sst Cdk6	0.4561667383	0.592124309			1
GO:0042274	ribosomal small subunit biogenesis	23	0.6606844338	0.0078313745	1	CelltypeNonSpecific	0.4971884887	0.9629779566			1
GO:0003824	catalytic activity	82	0.6046638166	0.00783536	1	Ndnf Car4	0.4320248737	0.0842349008			1
GO:1902582	single-organism intracellular transport	63	0.6008270337	0.0078386266	1	Astro Aqp4	0.4656910254	0.3656848261			1
GO:0048545	response to steroid hormone	20	0.3256449165	0.0078493153	1	L5b Tph2	0.6415781487	0.0308806095			1
GO:0031344	regulation of cell projection organization	33	0.6365216704	0.0078587625	1	Astro Aqp4	0.4984789222	0.9766771553			1
GO:0006996	organelle organization	110	0.5833864249	0.0078710188	1	L6a Car12	0.4590786572	0.1922410947			1
GO:0035265	organ growth	17	0.6882277815	0.0078717602	1	Astro Aqp4	0.5372999775	0.5987493667			1
GO:0000139	Golgi membrane	32	0.360944745	0.0078719712	1	L5b Tph2	0.4405911901	0.2563296249			1
GO:0050767	regulation of neurogenesis	140	0.4336963696	0.0078959886	1	CelltypeNonSpecific	0.4911291843	0.7223106326			1
GO:1902589	single-organism organelle organization	55	0.6148484848	0.007909409	1	Pvalb Cpne5	0.5571212121	0.1866653931			1
GO:0002367	cytokine production involved in immune response	21	0.6618308041	0.0079133501	1	Micro Ctss	0.5817720618	0.1796770593			1
GO:0016597	amino acid binding	23	0.3395504345	0.0079222044	1	CelltypeNonSpecific	0.4423536563	0.3401101745			1
GO:0006639	acylglycerol metabolic process	33	0.3658388153	0.0079231606	1	CelltypeNonSpecific	0.4708320051	0.5637908336			1
GO:0051173	positive regulation of nitrogen compound metabolic process	28	0.3490067625	0.0079256759	1	L5b Cdh13	0.4329036348	0.2382489568			1
GO:0008286	insulin receptor signaling pathway	16	0.6937181122	0.0079295861	1	Astro Aqp4	0.5354751276	0.6271322871			1
GO:1902494	catalytic complex	42	0.6221873365	0.0079415131	1	L5b Tph2	0.3230544965	0.0001208668			1
GO:0030162	regulation of proteolysis	23	0.6639453199	0.0079491803	1	L6a Car12	0.5161382191	0.7944168343			1
GO:0007610	behavior	34	0.3652681661	0.0079643124	1	L6b Rgs12	0.4438581315	0.2689514634			1
GO:0010558	negative regulation of macromolecule biosynthetic process	21	0.6806301468	0.0079660688	1	Vip Gpc3	0.4636591479	0.5948952484	negative regulation of macromolecule biosynthetic process, negative regulation of RNA metabolic process, negative regulation of RNA biosynthetic process, negative regulation of cellular macromolecule biosynthetic process	GO:0010558, GO:0051253, GO:1902679, GO:2000113	4
GO:0007017	microtubule-based process	20	0.6764450867	0.007977254	1	L5b Cdh13	0.4854046243	0.8270712398			1
GO:0007050	cell cycle arrest	16	0.3067552602	0.0079934135	1	Pvalb Obox3	0.3952796235	0.1506882544			1
GO:0044428	nuclear part	134	0.5779603424	0.0079981001	1	L6a Car12	0.4663426384	0.2522964524			1
GO:0070013	intracellular organelle lumen	68	0.3976328502	0.0080074964	1	Pvalb Tacr3	0.3949758454	0.0065162783			1
GO:0048518	positive regulation of biological process	100	0.4083446712	0.0080118139	1	L5a Hsd11b1	0.4544217687	0.1874245985			1
GO:0009611	response to wounding	132	0.4319378778	0.0080165177	1	CelltypeNonSpecific	0.4916162946	0.7440110645			1
GO:0044087	regulation of cellular component biogenesis	30	0.6430705822	0.0080179937	1	Sncg	0.4752189593	0.6463527636			1
GO:0003824	catalytic activity	120	0.5853319783	0.0080353038	1	L5b Cdh13	0.5095867209	0.7662254842			1
GO:0044802	single-organism membrane organization	63	0.5994444444	0.0080360893	1	Oligo 9630013A20Rik	0.5339206349	0.3660130529			1
GO:0006821	chloride transport	16	0.3082593532	0.0080594731	1	CelltypeNonSpecific	0.4759234306	0.7394495749			1
GO:0007186	G-protein coupled receptor signaling pathway	27	0.3476001512	0.0080644601	1	Igtp	0.6294406652	0.0244421425			1
GO:0016021	integral component of membrane	198	0.4353724354	0.0080669346	1	L5b Tph2	0.5411337911	0.0917755701			1
GO:0007275	multicellular organism development	121	0.415680143	0.0080822938	1	Vip Sncg	0.5441941351	0.1651474128			1
GO:0022892	substrate-specific transporter activity	28	0.3492900172	0.0080890554	1	L5a Tcerg1l	0.3312177281	0.0030168443			1
GO:0016573	histone acetylation	36	0.6281376303	0.0081061661	1	CelltypeNonSpecific	0.5188612352	0.6968042356			1
GO:0042278	purine nucleoside metabolic process	17	0.68723099	0.0081103141	1	Pvalb Obox3	0.4624364158	0.5955712983			1
GO:0031300	intrinsic component of organelle membrane	11	0.2670555826	0.0081153193	1	Sst Tacstd2	0.4963539135	0.9676719579			1
GO:0050795	regulation of behavior	12	0.2774891775	0.0081154746	1	L5b Chrna6	0.5036796537	0.9655868899			1
GO:0034762	regulation of transmembrane transport	13	0.2838418565	0.0081159122	1	Sst Cdk6	0.4699183498	0.7134209299	regulation of transmembrane transport, regulation of ion transmembrane transport	GO:0034762, GO:0034765	2
GO:1901699	cellular response to nitrogen compound	12	0.2709551657	0.0081246096	1	Vip Mybpc1	0.5158382066	0.8568360259			1
GO:0051173	positive regulation of nitrogen compound metabolic process	61	0.6026453055	0.0081268049	1	Sncg	0.5173781137	0.6542849443			1
GO:0051247	positive regulation of protein metabolic process	48	0.6159752155	0.0081299013	1	L2 Ngb	0.571794181	0.1013815055			1
GO:0005903	brush border	12	0.7219973009	0.0081423288	1	Micro Ctss	0.2704959514	0.0062265833			1
GO:1901362	organic cyclic compound biosynthetic process	107	0.585417411	0.0081539407	1	Igtp	0.4694831487	0.344709792			1
GO:1901698	response to nitrogen compound	20	0.318404908	0.008154076	1	Vip Mybpc1	0.4584355828	0.5459628941			1
GO:0031224	intrinsic component of membrane	113	0.4141644022	0.0081773131	1	Sst Cdk6	0.5549252717	0.0906269198			1
GO:0012505	endomembrane system	146	0.5696039935	0.0081848328	1	OPC Pdgfra	0.479118802	0.4276813145			1
GO:0072521	purine-containing compound metabolic process	163	0.4387830031	0.0081914547	1	CelltypeNonSpecific	0.3474169547	4.38619311988374E-11			1
GO:0044248	cellular catabolic process	78	0.591609486	0.0081995092	1	Endo Xdh	0.4083102604	0.0081435853			1
GO:0048699	generation of neurons	44	0.3791866029	0.0082236174	1	L6a Car12	0.4675473268	0.4780303361			1
GO:0040011	locomotion	51	0.387979376	0.0082404008	1	Sst Tacstd2	0.4777765233	0.60042111			1
GO:0033554	cellular response to stress	53	0.6107617051	0.0082488411	1	L2 Ngb	0.5151888848	0.717473178			1
GO:0043010	camera-type eye development	26	0.3478543563	0.0082656232	1	OPC Pdgfra	0.5598179454	0.2992294543			1
GO:0015399	primary active transmembrane transporter activity	33	0.3665729659	0.0082711521	1	CelltypeNonSpecific	0.1935839105	1.32175721145551E-09	primary active transmembrane transporter activity, P-P-bond-hydrolysis-driven transmembrane transporter activity	GO:0015399, GO:0015405	2
GO:0048699	generation of neurons	36	0.365993266	0.0082828599	1	L5b Cdh13	0.4995791246	0.9940434072			1
GO:0008092	cytoskeletal protein binding	19	0.6811594203	0.0082899307	1	Pvalb Cpne5	0.4031273837	0.1582230507			1
GO:0010720	positive regulation of cell development	95	0.4206076166	0.0082991693	1	CelltypeNonSpecific	0.465978605	0.2580062852			1
GO:0018205	peptidyl-lysine modification	103	0.5763419552	0.0083027513	1	CelltypeNonSpecific	0.5320369356	0.2680185509			1
GO:0045596	negative regulation of cell differentiation	19	0.3220864662	0.0083147478	1	L5 Ucma	0.4756578947	0.7184974003			1
GO:0004930	G-protein coupled receptor activity	38	0.3748441659	0.0083222169	1	Astro Aqp4	0.6096061188	0.0208425256			1
GO:0070887	cellular response to chemical stimulus	49	0.3806205409	0.0083375223	1	Pvalb Cpne5	0.5181682429	0.6886333178			1
GO:0044764	multi-organism cellular process	51	0.6073401955	0.0083415391	1	SMC Myl9	0.4401899728	0.1416286546			1
GO:0048699	generation of neurons	23	0.3296195652	0.0083539634	1	Vip Mybpc1	0.4198369565	0.2150570408			1
GO:0010648	negative regulation of cell communication	26	0.3435156901	0.0083568942	1	L2/3 Ptgs2	0.4457095251	0.3605980659	negative regulation of cell communication, negative regulation of signaling	GO:0010648, GO:0023057	2
GO:0015031	protein transport	62	0.3987482684	0.0083648045	1	L6b Rgs12	0.4196022165	0.036278094			1
GO:0051049	regulation of transport	34	0.3628032816	0.0083688911	1	Sst Cdk6	0.5116948857	0.8227580888			1
GO:1904950	negative regulation of establishment of protein localization	21	0.6678424456	0.0083727619	1	SMC Myl9	0.4895762674	0.8701920661			1
GO:0044421	extracellular region part	138	0.5785146147	0.0083735642	1	Oligo Opalin	0.4788464354	0.4776637409			1
GO:0048638	regulation of developmental growth	57	0.3982619575	0.0083821577	1	CelltypeNonSpecific	0.4942037071	0.8806644667			1
GO:0043044	ATP-dependent chromatin remodeling	19	0.6751407239	0.0083867931	1	CelltypeNonSpecific	0.5533247591	0.4222538064			1
GO:0016071	mRNA metabolic process	14	0.7066381156	0.0084049147	1	L6a Car12	0.3488834506	0.0539795974			1
GO:0050790	regulation of catalytic activity	159	0.4346584546	0.0084074786	1	L4 Arf5	0.4558090705	0.0747177265			1
GO:0050776	regulation of immune response	20	0.6675399528	0.008408635	1	L5a Pde1c	0.553445114	0.4009495565			1
GO:0045926	negative regulation of growth	13	0.2869318182	0.0084268065	1	Endo Xdh	0.5996503497	0.2180377124			1
GO:0015833	peptide transport	71	0.4087279404	0.0084470336	1	CelltypeNonSpecific	0.4281571975	0.0381710839			1
GO:0032989	cellular component morphogenesis	41	0.3766478343	0.0084532316	1	Sst Tacstd2	0.4364521611	0.1749634693			1
GO:0010975	regulation of neuron projection development	46	0.3853244679	0.0084569404	1	L4 Arf5	0.5010578127	0.9808169955			1
GO:0044708	single-organism behavior	40	0.3773938796	0.0084600176	1	L4 Arf5	0.4473593287	0.2583159383			1
GO:0000902	cell morphogenesis	26	0.3451505017	0.0084606876	1	Sst Cdk6	0.5371237458	0.5283394512			1
GO:0070013	intracellular organelle lumen	143	0.5715739484	0.0084859481	1	L5b Tph2	0.4391373552	0.0252107099			1
GO:0009986	cell surface	48	0.6131981383	0.0084877555	1	Astro Aqp4	0.5424700798	0.323499844			1
GO:0043005	neuron projection	13	0.2784952274	0.0084912768	1	Sst Cbln4	0.4222346996	0.3566155657			1
GO:0016462	pyrophosphatase activity	17	0.6890040107	0.0084916037	1	Pvalb Tacr3	0.399565508	0.1621121991	pyrophosphatase activity, hydrolase activity, acting on acid anhydrides, hydrolase activity, acting on acid anhydrides, in phosphorus-containing anhydrides	GO:0016462, GO:0016817, GO:0016818	3
GO:0071229	cellular response to acid chemical	27	0.3518341646	0.008495662	1	SMC Myl9	0.6284976476	0.0224702258			1
GO:1902578	single-organism localization	166	0.432646645	0.0085005317	1	L6b Rgs12	0.5247284759	0.3340379274			1
GO:0001228	transcriptional activator activity, RNA polymerase II transcription regulatory region sequence-specific binding	26	0.3484045214	0.0085016154	1	OPC Pdgfra	0.599929979	0.0828317106			1
GO:0032787	monocarboxylic acid metabolic process	27	0.6501895596	0.0085080243	1	Pvalb Rspo2	0.5297462817	0.6026304443			1
GO:0004842	ubiquitin-protein transferase activity	14	0.2933491686	0.0085148553	1	Oligo Opalin	0.4757380387	0.7581327969	ubiquitin-protein transferase activity, ubiquitin-like protein transferase activity	GO:0004842, GO:0019787	2
GO:0045786	negative regulation of cell cycle	16	0.6931362725	0.0085167097	1	Sst Chodl	0.373997996	0.0861466386			1
GO:0061630	ubiquitin protein ligase activity	12	0.2788961039	0.0085263111	1	L5b Chrna6	0.3405844156	0.0579076757	ubiquitin protein ligase activity, ubiquitin-like protein ligase activity	GO:0061630, GO:0061659	2
GO:0022607	cellular component assembly	48	0.6166329739	0.0085332214	1	Igtp	0.4128481581	0.0493892433			1
GO:1901701	cellular response to oxygen-containing compound	24	0.3379458795	0.0085334165	1	Pvalb Cpne5	0.4598708487	0.5154515299			1
GO:0019829	cation-transporting ATPase activity	25	0.3475484897	0.0085490325	1	CelltypeNonSpecific	0.133418124	2.56216589176344E-10	cation-transporting ATPase activity, ATPase coupled ion transmembrane transporter activity	GO:0019829, GO:0042625	2
GO:0050662	coenzyme binding	21	0.6679503637	0.0085691143	1	Astro Aqp4	0.5557185647	0.3833202205			1
GO:0016021	integral component of membrane	150	0.4249239868	0.0085797848	1	L6b Serpinb11	0.5572493648	0.0450514231			1
GO:0032990	cell part morphogenesis	21	0.3292517007	0.0085856408	1	Sst Cdk6	0.5043537415	0.947384824	cell part morphogenesis, neuron projection morphogenesis, cell projection morphogenesis	GO:0032990, GO:0048812, GO:0048858	3
GO:0016740	transferase activity	112	0.4214852608	0.0085859487	1	L5b Tph2	0.4236426052	0.0105915005			1
GO:0022804	active transmembrane transporter activity	61	0.4019108986	0.0085962636	1	CelltypeNonSpecific	0.3949401262	0.0048860561			1
GO:0005765	lysosomal membrane	23	0.6568049863	0.0086072679	1	Micro Ctss	0.5704192281	0.2381279797	lysosomal membrane, lytic vacuole membrane	GO:0005765, GO:0098852	2
GO:0031324	negative regulation of cellular metabolic process	16	0.2960227273	0.0086200279	1	Pvalb Gpx3	0.3693181818	0.0926511471			1
GO:0042060	wound healing	26	0.6535640399	0.0086306577	1	Oligo Opalin	0.5576923077	0.3240410595			1
GO:0071229	cellular response to acid chemical	17	0.6857310552	0.0086336509	1	Pvalb Obox3	0.5536715795	0.4481000016			1
GO:0032956	regulation of actin cytoskeleton organization	11	0.7306852307	0.0086385907	1	Sncg	0.5166530167	0.8502098346	regulation of actin cytoskeleton organization, regulation of actin filament-based process	GO:0032956, GO:0032970	2
GO:0005793	endoplasmic reticulum-Golgi intermediate compartment	24	0.344670481	0.0086520362	1	CelltypeNonSpecific	0.5475339055	0.421755711			1
GO:0009058	biosynthetic process	139	0.5785970302	0.0086590188	1	Igtp	0.458781362	0.1686524434			1
GO:0044463	cell projection part	13	0.2790567097	0.0086596961	1	Sst Cbln4	0.5011229646	0.9920053891			1
GO:0000904	cell morphogenesis involved in differentiation	20	0.3224770642	0.0086680451	1	Ndnf Car4	0.4541284404	0.4984033242			1
GO:0005578	proteinaceous extracellular matrix	12	0.277638191	0.0086759365	1	Pvalb Wt1	0.583961474	0.3220569463	proteinaceous extracellular matrix, extracellular matrix	GO:0005578, GO:0031012	2
GO:0005773	vacuole	18	0.6769676485	0.0086976275	1	L6a Syt17	0.5067117335	0.9212819855			1
GO:0044248	cellular catabolic process	87	0.5847395451	0.0087062597	1	SMC Myl9	0.4590539077	0.2049686495			1
GO:0008380	RNA splicing	15	0.6970456005	0.0087140271	1	L4 Arf5	0.4642903019	0.6347741314			1
GO:0000902	cell morphogenesis	32	0.3599137931	0.0087235533	1	Vip Sncg	0.5163433908	0.7601839083			1
GO:0048583	regulation of response to stimulus	19	0.3094736842	0.0087262515	1	L4 Ctxn3	0.3489473684	0.0376639605			1
GO:0032774	RNA biosynthetic process	94	0.5874326241	0.0087273585	1	L6b Serpinb11	0.4634609929	0.2731904955			1
GO:0044057	regulation of system process	63	0.403640525	0.0087286	1	CelltypeNonSpecific	0.5313807531	0.3931011292			1
GO:0046873	metal ion transmembrane transporter activity	15	0.3022792023	0.0087325618	1	Endo Xdh	0.4363722697	0.3989708887			1
GO:0019207	kinase regulator activity	16	0.3091851495	0.0087368078	1	L4 Arf5	0.5868490839	0.2327684924			1
GO:0008324	cation transmembrane transporter activity	30	0.3578720787	0.0087374648	1	Sst Tacstd2	0.5613776138	0.2576130451			1
GO:1903047	mitotic cell cycle process	30	0.6420157863	0.008767192	1	L5 Ucma	0.5205221615	0.7052289221			1
GO:0048518	positive regulation of biological process	102	0.4116532977	0.0087685181	1	L5b Cdh13	0.4591131907	0.2252528585			1
GO:0009165	nucleotide biosynthetic process	64	0.4044389891	0.0087694771	1	CelltypeNonSpecific	0.4137254507	0.0179712561			1
GO:0005856	cytoskeleton	27	0.6542145594	0.0087726974	1	L4 Scnn1a	0.3967911877	0.0795094532			1
GO:0030036	actin cytoskeleton organization	19	0.6762118061	0.0087773285	1	Sncg	0.491681331	0.9019901231			1
GO:0033036	macromolecule localization	178	0.5619674792	0.0087828553	1	SMC Myl9	0.4230049	0.0011303619			1
GO:0042995	cell projection	43	0.3771270562	0.0087898373	1	Sst Cdk6	0.5035450936	0.9403256321			1
GO:1903506	regulation of nucleic acid-templated transcription	91	0.5893830608	0.0087918921	1	Igtp	0.4822497008	0.603122511			1
GO:0007267	cell-cell signaling	36	0.3703414803	0.0087955841	1	Sncg	0.6213815219	0.0141818236			1
GO:0044057	regulation of system process	22	0.3339971884	0.0087995404	1	Pvalb Wt1	0.6129920337	0.0746073679			1
GO:0098815	modulation of excitatory postsynaptic potential	14	0.297415354	0.0088076088	1	CelltypeNonSpecific	0.5489543726	0.5268170225			1
GO:0009968	negative regulation of signal transduction	19	0.3221160318	0.0088231809	1	Pvalb Wt1	0.4715977924	0.6764529928			1
GO:0044249	cellular biosynthetic process	36	0.6391794872	0.0088250836	1	L6a Sla	0.5187692308	0.7252257348			1
GO:0016462	pyrophosphatase activity	20	0.6754545455	0.0088296805	1	Pvalb Cpne5	0.49	0.8823701273	pyrophosphatase activity, hydrolase activity, acting on acid anhydrides, hydrolase activity, acting on acid anhydrides, in phosphorus-containing anhydrides	GO:0016462, GO:0016817, GO:0016818	3
GO:0016049	cell growth	31	0.6385754436	0.0088338592	1	Astro Aqp4	0.5385293007	0.4667760496			1
GO:0002690	positive regulation of leukocyte chemotaxis	13	0.2889871674	0.0088477468	1	SMC Myl9	0.638802291	0.0850938874			1
GO:0042995	cell projection	98	0.5815454387	0.0088529191	1	Astro Aqp4	0.5072169894	0.8169580744			1
GO:0051701	interaction with host	11	0.7199872286	0.0088558754	1	OPC Pdgfra	0.3122605364	0.0254983423			1
GO:0016021	integral component of membrane	153	0.430148423	0.0088705598	1	Smad3	0.5432547045	0.1051353686			1
GO:0044092	negative regulation of molecular function	19	0.3217048385	0.0088784358	1	L5b Cdh13	0.4935537691	0.9254800524			1
GO:0008047	enzyme activator activity	32	0.3643180705	0.0088819953	1	L4 Arf5	0.426879285	0.1585506135			1
GO:0050863	regulation of T cell activation	11	0.7317009638	0.0088979134	1	L5a Tcerg1l	0.6444386559	0.1030616942	regulation of T cell activation, regulation of leukocyte cell-cell adhesion	GO:0050863, GO:1903037	2
GO:0033365	protein localization to organelle	11	0.7358795051	0.0089046777	1	Vip Chat	0.5164066703	0.8578139898			1
GO:0065008	regulation of biological quality	105	0.4183746304	0.008912427	1	Sst Tacstd2	0.5436524931	0.1619518361			1
GO:0051321	meiotic cell cycle	24	0.3453194533	0.0089348804	1	CelltypeNonSpecific	0.4727564103	0.6452284334			1
GO:0048562	embryonic organ morphogenesis	30	0.6405627706	0.0089365804	1	Astro Aqp4	0.5583116883	0.278203824			1
GO:0019222	regulation of metabolic process	77	0.390735249	0.0089753484	1	L6a Mgp	0.459300542	0.3307813291			1
GO:0023052	signaling	129	0.4179389313	0.0089792016	1	Sst Cdk6	0.6123091603	0.0003487089	signaling, single organism signaling	GO:0023052, GO:0044700	2
GO:0030029	actin filament-based process	56	0.3962431901	0.0090081567	1	Micro Ctss	0.55843296	0.1413565444			1
GO:0010769	regulation of cell morphogenesis involved in differentiation	14	0.2961451247	0.0090375516	1	Smad3	0.5034013605	0.9658252225			1
GO:0005215	transporter activity	30	0.3560606061	0.0090476435	1	L5a Tcerg1l	0.3470707071	0.0055485434			1
GO:0005924	cell-substrate adherens junction	14	0.7035714286	0.009051344	1	L6b Rgs12	0.4701020408	0.7018821028	cell-substrate adherens junction, cell-substrate junction	GO:0005924, GO:0030055	2
GO:0022603	regulation of anatomical structure morphogenesis	36	0.3706597222	0.0090652994	1	Smad3	0.4732273392	0.5893334713			1
GO:0044249	cellular biosynthetic process	164	0.5730307877	0.0090670169	1	L6b Serpinb11	0.4619552179	0.1740721416			1
GO:0002520	immune system development	18	0.6824236517	0.0090966787	1	L5a Tcerg1l	0.6206952567	0.0844593918			1
GO:0043067	regulation of programmed cell death	26	0.3400293974	0.0091043635	1	Vip Mybpc1	0.3993140617	0.1008357994			1
GO:0045935	positive regulation of nucleobase-containing compound metabolic process	23	0.3315217391	0.0091086155	1	Vip Mybpc1	0.4875	0.8480987476			1
GO:0044428	nuclear part	19	0.6731754161	0.0091096307	1	L6a Sla	0.6101152369	0.0974427852			1
GO:0008017	microtubule binding	17	0.684192596	0.0091117218	1	L4 Arf5	0.4596865773	0.5683718108			1
GO:0034622	cellular macromolecular complex assembly	17	0.6865671642	0.0091616164	1	Igtp	0.4170324846	0.2467335205			1
GO:0050885	neuromuscular process controlling balance	17	0.3170276674	0.0091658116	1	CelltypeNonSpecific	0.4953825488	0.9476723312			1
GO:0044765	single-organism transport	160	0.4324345668	0.0091660443	1	L6b Rgs12	0.5321017599	0.2157325866			1
GO:0006650	glycerophospholipid metabolic process	16	0.3103404472	0.0091833326	1	Micro Ctss	0.5255335366	0.7260763212			1
GO:0050793	regulation of developmental process	164	0.5659035128	0.0091883746	1	Astro Aqp4	0.5287668738	0.255555049			1
GO:0003676	nucleic acid binding	98	0.586584596	0.0092015343	1	Igtp	0.4341224747	0.0475363488			1
GO:0061564	axon development	31	0.3614692417	0.0092070882	1	Smad3	0.4886596853	0.8315339736			1
GO:0005654	nucleoplasm	45	0.6174468085	0.0092088285	1	Sst Chodl	0.4474231678	0.2438071312			1
GO:0006325	chromatin organization	38	0.6242424242	0.0092504982	1	Smad3	0.4336511973	0.1646257698			1
GO:0044822	poly(A) RNA binding	22	0.6647584154	0.0092743406	1	Igtp	0.3959239753	0.1003462588			1
GO:0042776	mitochondrial ATP synthesis coupled proton transport	14	0.2988185769	0.0092874405	1	CelltypeNonSpecific	0.2831794315	0.0050548936			1
GO:0031965	nuclear membrane	14	0.2976322021	0.0092950209	1	Pvalb Obox3	0.3085240726	0.0138554214			1
GO:0007154	cell communication	111	0.4127350427	0.009303379	1	L5a Hsd11b1	0.4514529915	0.1480292137			1
GO:0032990	cell part morphogenesis	56	0.6040706605	0.0093289261	1	Astro Aqp4	0.5149289555	0.7093873006	cell part morphogenesis, cell projection morphogenesis	GO:0032990, GO:0048858	2
GO:0048732	gland development	13	0.2832579186	0.0093395653	1	Vip Mybpc1	0.5113122172	0.8941203836			1
GO:0038095	Fc-epsilon receptor signaling pathway	14	0.2975123468	0.0093466707	1	OPC Pdgfra	0.5303640022	0.6970915633			1
GO:0001726	ruffle	14	0.7024876532	0.0093466707	1	OPC Pdgfra	0.4603987562	0.611562458			1
GO:0022603	regulation of anatomical structure morphogenesis	12	0.7217153285	0.009380977	1	Sst Th	0.50243309	0.9786629962			1
GO:0022603	regulation of anatomical structure morphogenesis	18	0.3156565657	0.0093882364	1	Ndnf Car4	0.4704545455	0.6782664623			1
GO:0034330	cell junction organization	31	0.6353266399	0.0094101096	1	CelltypeNonSpecific	0.580069675	0.1244360545			1
GO:1902533	positive regulation of intracellular signal transduction	30	0.3592865929	0.0094300528	1	Sst Tacstd2	0.5758302583	0.1618880905			1
GO:0000122	negative regulation of transcription from RNA polymerase II promoter	22	0.3349830685	0.00943229	1	Sst Cdk6	0.4809846314	0.7655240547			1
GO:0051704	multi-organism process	126	0.5707010135	0.0094412606	1	L4 Arf5	0.5556503378	0.0410465439			1
GO:0099512	supramolecular fiber	13	0.7130387343	0.0094452644	1	Pvalb Cpne5	0.4558101473	0.5912276157	supramolecular fiber, polymeric cytoskeletal fiber	GO:0099512, GO:0099513	2
GO:0018394	peptidyl-lysine acetylation	38	0.6223028836	0.00944601	1	CelltypeNonSpecific	0.5204174229	0.6648562307			1
GO:0051704	multi-organism process	92	0.5840951319	0.0094536419	1	Sncg	0.5551282051	0.0889106527			1
GO:0015075	ion transmembrane transporter activity	35	0.3673904762	0.0094538372	1	Pvalb Wt1	0.499352381	0.9904799313			1
GO:0098590	plasma membrane region	14	0.2888425443	0.0094548678	1	Ndnf Cxcl14	0.5192909281	0.814849802			1
GO:0034762	regulation of transmembrane transport	19	0.3237313232	0.0094579678	1	Pvalb Wt1	0.4625117782	0.5815484232	regulation of transmembrane transport, regulation of ion transmembrane transport	GO:0034762, GO:0034765	2
GO:0033036	macromolecule localization	21	0.3256907701	0.0094811861	1	Vip Mybpc1	0.4544385655	0.498746464			1
GO:0043234	protein complex	109	0.5816316464	0.0095072979	1	L6a Car12	0.4594307981	0.1975390832			1
GO:0043583	ear development	24	0.3465909091	0.0095130689	1	CelltypeNonSpecific	0.5419712863	0.4781066375			1
GO:0031226	intrinsic component of plasma membrane	46	0.3840299278	0.0095202436	1	Sst Cdk6	0.6131320949	0.0114285074			1
GO:0016021	integral component of membrane	107	0.4145598431	0.0095219114	1	Sst Cdk6	0.5667763849	0.0427396065			1
GO:0048699	generation of neurons	53	0.3913664951	0.0095466336	1	Sst Chodl	0.4307767704	0.0986591408			1
GO:0032991	macromolecular complex	104	0.5864357864	0.0095661018	1	L5a Pde1c	0.4011904762	0.0030550655			1
GO:0034329	cell junction assembly	12	0.7177453469	0.0095690687	1	Astro Aqp4	0.5820642978	0.3290058541			1
GO:0018393	internal peptidyl-lysine acetylation	37	0.6237006237	0.0095759065	1	CelltypeNonSpecific	0.5257114759	0.5902815393			1
GO:0010038	response to metal ion	13	0.7109004739	0.0095867322	1	Oligo Opalin	0.4602624863	0.6261392803			1
GO:0009891	positive regulation of biosynthetic process	24	0.3356918239	0.0095977508	1	Vip Mybpc1	0.5065513627	0.9193242684	positive regulation of biosynthetic process, positive regulation of cellular biosynthetic process, positive regulation of nitrogen compound metabolic process	GO:0009891, GO:0031328, GO:0051173	3
GO:0003015	heart process	14	0.7017448201	0.0096051657	1	Astro Aqp4	0.5125408942	0.8725376455	heart process, regulation of heart contraction, heart contraction	GO:0003015, GO:0008016, GO:0060047	3
GO:0007187	G-protein coupled receptor signaling pathway, coupled to cyclic nucleotide second messenger	12	0.2803442029	0.0096206091	1	Vip Sncg	0.5439311594	0.6053187486			1
GO:0009725	response to hormone	29	0.3574014098	0.0096257249	1	Sst Tacstd2	0.5131136089	0.8122188552			1
GO:0007268	synaptic transmission	23	0.3413109959	0.0096334463	1	Sncg	0.5567743651	0.3545395859	synaptic transmission, synaptic signaling, trans-synaptic signaling	GO:0007268, GO:0099536, GO:0099537	3
GO:0006935	chemotaxis	88	0.4168241748	0.0096419885	1	SMC Myl9	0.5031175088	0.9228506516	chemotaxis, taxis	GO:0006935, GO:0042330	2
GO:0044459	plasma membrane part	54	0.3884164223	0.009644256	1	L2/3 Ptgs2	0.5176686217	0.6824403255			1
GO:0010975	regulation of neuron projection development	15	0.3047331319	0.0096530475	1	Sncg	0.36918429	0.082993186			1
GO:0009617	response to bacterium	15	0.696328928	0.0096580301	1	L6b Serpinb11	0.6712187959	0.0240246785			1
GO:0010564	regulation of cell cycle process	26	0.648415849	0.0096696354	1	L4 Arf5	0.5077896787	0.8922221793			1
GO:0016021	integral component of membrane	106	0.4134972515	0.0096736877	1	L5a Tcerg1l	0.4945030456	0.8698157039			1
GO:0006875	cellular metal ion homeostasis	15	0.3042307692	0.0097047906	1	Pvalb Rspo2	0.4929487179	0.9264333843	cellular metal ion homeostasis, cellular divalent inorganic cation homeostasis, divalent inorganic cation homeostasis	GO:0006875, GO:0072503, GO:0072507	3
GO:0038179	neurotrophin signaling pathway	11	0.7278170931	0.0097211063	1	L2 Ngb	0.4565414625	0.6224393228	neurotrophin signaling pathway, neurotrophin TRK receptor signaling pathway	GO:0038179, GO:0048011	2
GO:0009890	negative regulation of biosynthetic process	23	0.6694324593	0.0097320447	1	Vip Gpc3	0.4858944574	0.8314048614	negative regulation of biosynthetic process, negative regulation of cellular biosynthetic process, negative regulation of nucleobase-containing compound metabolic process, negative regulation of nitrogen compound metabolic process	GO:0009890, GO:0031327, GO:0045934, GO:0051172	4
GO:0009891	positive regulation of biosynthetic process	28	0.353021978	0.0097495598	1	L5b Cdh13	0.4320583263	0.2323822253			1
GO:0002429	immune response-activating cell surface receptor signaling pathway	90	0.4201984127	0.0097496254	1	CelltypeNonSpecific	0.340988456	2.60393999762362E-07			1
GO:0000976	transcription regulatory region sequence-specific DNA binding	55	0.3966633955	0.0097528735	1	SMC Myl9	0.5545811402	0.1722589242			1
GO:0000082	G1/S transition of mitotic cell cycle	14	0.7016111708	0.0097801029	1	L5b Tph2	0.4093447905	0.2455177369	G1/S transition of mitotic cell cycle, cell cycle G1/S phase transition	GO:0000082, GO:0044843	2
GO:0007283	spermatogenesis	24	0.6540744305	0.0097805496	1	Oligo 9630013A20Rik	0.4301010587	0.2412495011			1
GO:1902578	single-organism localization	40	0.3557228916	0.0097830094	1	Vip Parm1	0.3981927711	0.0684270784			1
GO:0016021	integral component of membrane	185	0.4315899309	0.0097831578	1	Sst Chodl	0.5614321116	0.020348298			1
GO:0009892	negative regulation of metabolic process	72	0.5954224396	0.0097871315	1	L6a Car12	0.505195599	0.8884863984			1
GO:0001501	skeletal system development	12	0.27734375	0.0097874045	1	L6a Mgp	0.6024305556	0.2352091872			1
GO:0051179	localization	80	0.4013980374	0.0097960929	1	L4 Scnn1a	0.438634225	0.1080108504			1
GO:0016070	RNA metabolic process	41	0.3673995191	0.0098186414	1	Vip Mybpc1	0.4939883202	0.9080732689			1
GO:0042246	tissue regeneration	15	0.6939250866	0.0098251131	1	SMC Myl9	0.4092540132	0.227057861			1
GO:0010243	response to organonitrogen compound	13	0.2891697538	0.0098451794	1	L5b Cdh13	0.5519721072	0.525235956	response to organonitrogen compound, response to nitrogen compound	GO:0010243, GO:1901698	2
GO:0014706	striated muscle tissue development	12	0.2821404904	0.009874582	1	Sst Chodl	0.5957587806	0.2569795604			1
GO:0043933	macromolecular complex subunit organization	73	0.5942521921	0.0098756921	1	L2 Ngb	0.4790151964	0.5658822557			1
GO:0044802	single-organism membrane organization	25	0.6514805195	0.0098779758	1	OPC Pdgfra	0.4728831169	0.6444388961			1
GO:0044802	single-organism membrane organization	15	0.6968115942	0.0098783461	1	L5a Tcerg1l	0.3683091787	0.0843558345			1
GO:0043484	regulation of RNA splicing	40	0.617091099	0.0098839527	1	CelltypeNonSpecific	0.4375355642	0.1687485587			1
GO:0006812	cation transport	40	0.3777725564	0.0098860383	1	Sst Tacstd2	0.555075188	0.2451662738			1
GO:1901361	organic cyclic compound catabolic process	18	0.6771336554	0.0098983455	1	L4 Arf5	0.4074610843	0.1778727701			1
GO:0044391	ribosomal subunit	103	0.5746009034	0.0098999036	1	CelltypeNonSpecific	0.3622653933	1.91509833157844E-06			1
GO:1900006	positive regulation of dendrite development	15	0.3072583201	0.0099021556	1	CelltypeNonSpecific	0.4710195457	0.6982454257			1
GO:0045597	positive regulation of cell differentiation	12	0.2768031189	0.0099030584	1	Vip Mybpc1	0.5165692008	0.850202841			1
GO:0043434	response to peptide hormone	13	0.28832515	0.0099122481	1	Pvalb Cpne5	0.504091653	0.9615418504	response to peptide hormone, cellular response to peptide hormone stimulus	GO:0043434, GO:0071375	2
GO:0030111	regulation of Wnt signaling pathway	15	0.3050827423	0.0099378226	1	L5 Ucma	0.3943262411	0.1623269066			1
GO:0008154	actin polymerization or depolymerization	47	0.3906159517	0.0099399644	1	CelltypeNonSpecific	0.4476056165	0.2169183887			1
GO:0031226	intrinsic component of plasma membrane	39	0.3735921399	0.009941537	1	L5a Tcerg1l	0.4489176452	0.2977616471			1
GO:0051179	localization	50	0.362739726	0.0099622587	1	Vip Parm1	0.4598630137	0.4521801036			1
GO:1904951	positive regulation of establishment of protein localization	114	0.4290323321	0.0099732224	1	CelltypeNonSpecific	0.4598919583	0.145322056			1
GO:0009914	hormone transport	11	0.2727272727	0.0099809116	1	L6b Serpinb11	0.5637157602	0.4705975101	hormone transport, hormone secretion	GO:0009914, GO:0046879	2
GO:0098805	whole membrane	98	0.5802857728	0.0099922041	1	OPC Pdgfra	0.4808508769	0.5390490065			1
GO:0045184	establishment of protein localization	114	0.573423403	0.0099939577	1	SMC Myl9	0.4292968219	0.013116309			1
GO:0030198	extracellular matrix organization	13	0.7166574433	0.0099956253	1	L5a Batf3	0.5085777532	0.9212786418	extracellular matrix organization, extracellular structure organization	GO:0030198, GO:0043062	2
GO:0045637	regulation of myeloid cell differentiation	30	0.3642597956	0.0100077992	1	Micro Ctss	0.6524351676	0.0038234501			1
GO:0004871	signal transducer activity	68	0.405162994	0.0100314353	1	L6b Rgs12	0.5427859224	0.2454663814			1
GO:0005856	cytoskeleton	96	0.5798279279	0.0100477426	1	Pvalb Obox3	0.4927697093	0.8157857045			1
GO:0006626	protein targeting to mitochondrion	65	0.406857426	0.0100516282	1	CelltypeNonSpecific	0.4173813948	0.0224183228			1
GO:0007275	multicellular organism development	77	0.3883851997	0.0100607728	1	Vip Mybpc1	0.5286694438	0.5092268721			1
GO:0051094	positive regulation of developmental process	171	0.4415877417	0.0100759518	1	CelltypeNonSpecific	0.5172347898	0.4477287306			1
GO:0006325	chromatin organization	46	0.6123810947	0.0101187401	1	Pvalb Obox3	0.5092385079	0.8327672006			1
GO:0008152	metabolic process	81	0.6221148685	0.0101201321	1	Sst Cbln4	0.534800501	0.4644474942			1
GO:0030182	neuron differentiation	47	0.3862975086	0.0101372868	1	Sst Chodl	0.4118021458	0.0461221817			1
GO:0044093	positive regulation of molecular function	46	0.3857662424	0.0101407181	1	Sst Tacstd2	0.5256240701	0.5643817386			1
GO:0008081	phosphoric diester hydrolase activity	13	0.2937062937	0.0101475162	1	CelltypeNonSpecific	0.5917253478	0.2530528838			1
GO:0035556	intracellular signal transduction	45	0.3853584906	0.0101485832	1	L5a Hsd11b1	0.459245283	0.3610652839			1
GO:0043473	pigmentation	25	0.3509952305	0.0101661443	1	CelltypeNonSpecific	0.531027027	0.5925900617			1
GO:0042552	myelination	26	0.6502727102	0.0101686713	1	Oligo Opalin	0.6384239233	0.017916809			1
GO:0009889	regulation of biosynthetic process	102	0.5842755315	0.0101842133	1	Igtp	0.4923190365	0.8151695153	regulation of biosynthetic process, regulation of cellular biosynthetic process	GO:0009889, GO:0031326	2
GO:0008064	regulation of actin polymerization or depolymerization	43	0.3861119581	0.0102008976	1	CelltypeNonSpecific	0.4369891641	0.1552347698	regulation of actin polymerization or depolymerization, regulation of actin filament length	GO:0008064, GO:0030832	2
GO:0022402	cell cycle process	42	0.6199153921	0.0102102838	1	L6a Car12	0.4941425317	0.9005899109			1
GO:0007186	G-protein coupled receptor signaling pathway	27	0.3514694636	0.0102112271	1	L5b Cdh13	0.5179722495	0.7565837459			1
GO:0098589	membrane region	71	0.5922690841	0.0102203457	1	OPC Pdgfra	0.501342308	0.9704085202			1
GO:0098794	postsynapse	13	0.2914495863	0.010220728	1	Sst Chodl	0.4091327	0.2633583378			1
GO:0005102	receptor binding	24	0.3432017544	0.0102367985	1	L5b Cdh13	0.5023148148	0.9705454745			1
GO:0010556	regulation of macromolecule biosynthetic process	101	0.584462176	0.0102665507	1	Igtp	0.4900105152	0.7617710226			1
GO:1901363	heterocyclic compound binding	38	0.6384846385	0.010274061	1	Sst Cbln4	0.4302379302	0.1964228285			1
GO:0040008	regulation of growth	23	0.3421200675	0.0102898654	1	L6a Syt17	0.471349353	0.641854089			1
GO:0005635	nuclear envelope	19	0.6721378188	0.0102921137	1	OPC Pdgfra	0.5534454693	0.4258573762			1
GO:0098771	inorganic ion homeostasis	30	0.3624671916	0.0103232075	1	Pvalb Obox3	0.4838770154	0.7638991697			1
GO:0031300	intrinsic component of organelle membrane	20	0.6595661943	0.0103350972	1	SMC Myl9	0.4178620809	0.1868742006			1
GO:0002720	positive regulation of cytokine production involved in immune response	11	0.7068038345	0.0103363368	1	Micro Ctss	0.5826513912	0.3055576235			1
GO:0006915	apoptotic process	110	0.5760474308	0.0103431017	1	Astro Aqp4	0.466627141	0.2605336907			1
GO:0048856	anatomical structure development	78	0.389010989	0.0103567064	1	Vip Mybpc1	0.5162393162	0.7084777881			1
GO:0002768	immune response-regulating cell surface receptor signaling pathway	131	0.433966577	0.0103771264	1	CelltypeNonSpecific	0.4208219357	0.0021177315			1
GO:0043086	negative regulation of catalytic activity	22	0.6580063627	0.0103918925	1	Sst Chodl	0.536408625	0.5552469955			1
GO:0044429	mitochondrial part	49	0.609119813	0.010413711	1	Astro Aqp4	0.5647164325	0.1287114481			1
GO:0005654	nucleoplasm	88	0.5845639132	0.0104198955	1	L5b Tph2	0.4653130288	0.2934647257			1
GO:0019637	organophosphate metabolic process	14	0.2918367347	0.0104345188	1	Vip Gpc3	0.4413265306	0.4717585588			1
GO:0009119	ribonucleoside metabolic process	15	0.6938461538	0.0104443093	1	Pvalb Rspo2	0.4578846154	0.5784208564			1
GO:0032388	positive regulation of intracellular transport	85	0.4187205644	0.0104565546	1	CelltypeNonSpecific	0.5106530651	0.7372282115			1
GO:0051336	regulation of hydrolase activity	27	0.3541284404	0.0104631432	1	Sst Tacstd2	0.56751614	0.2361640932			1
GO:0002275	myeloid cell activation involved in immune response	20	0.3329591837	0.0104640225	1	Micro Ctss	0.7025	0.001911527			1
GO:0005768	endosome	81	0.585476855	0.0104681568	1	Oligo 9630013A20Rik	0.4988559503	0.9728151994			1
GO:0022402	cell cycle process	52	0.6067353699	0.0104711909	1	L5b Tph2	0.4461415777	0.1965229679			1
GO:0006812	cation transport	54	0.6032742356	0.0104715286	1	Oligo 9630013A20Rik	0.5131960504	0.7437496673			1
GO:0001676	long-chain fatty acid metabolic process	13	0.2935858468	0.0104811764	1	Micro Ctss	0.6143714442	0.1561933502			1
GO:0048699	generation of neurons	110	0.5759025033	0.0104896574	1	Astro Aqp4	0.530513834	0.3036100562			1
GO:0036477	somatodendritic compartment	20	0.33	0.0104981531	1	Vip Sncg	0.5670833333	0.3128985066			1
GO:0032970	regulation of actin filament-based process	31	0.3651586271	0.0105123906	1	Micro Ctss	0.5279137122	0.5965356041			1
GO:0006641	triglyceride metabolic process	31	0.3666978388	0.0105295856	1	CelltypeNonSpecific	0.4692782785	0.5555640486			1
GO:0030799	regulation of cyclic nucleotide metabolic process	14	0.300688244	0.0105302081	1	L5b Chrna6	0.5365513393	0.6393536453			1
GO:0098805	whole membrane	17	0.3090430202	0.0105309602	1	Ndnf Cxcl14	0.4464442493	0.4744424759			1
GO:0010033	response to organic substance	44	0.3811405985	0.0105426139	1	L5b Cdh13	0.5358554489	0.440722731			1
GO:0030278	regulation of ossification	20	0.6656031746	0.0105615153	1	CelltypeNonSpecific	0.5120952381	0.8519471447			1
GO:0032879	regulation of localization	45	0.3824812543	0.0105964154	1	Sst Cdk6	0.5176550784	0.701480408			1
GO:0031267	small GTPase binding	15	0.6924786325	0.010596858	1	OPC Pdgfra	0.5527350427	0.4840518961	small GTPase binding, GTPase binding	GO:0031267, GO:0051020	2
GO:0033554	cellular response to stress	36	0.6293604651	0.0106486492	1	Vip Sncg	0.5876534238	0.0835722225			1
GO:0007616	long-term memory	12	0.2867321089	0.0106552802	1	CelltypeNonSpecific	0.613494828	0.174151237			1
GO:0007268	synaptic transmission	11	0.2681818182	0.0106948846	1	Ndnf Cxcl14	0.4941558442	0.951471045	synaptic transmission, synaptic signaling, trans-synaptic signaling	GO:0007268, GO:0099536, GO:0099537	3
GO:0044428	nuclear part	175	0.5652073621	0.0106988119	1	Smad3	0.4277753497	0.0046973757			1
GO:0006473	protein acetylation	46	0.6094541558	0.0106989671	1	CelltypeNonSpecific	0.5044675166	0.9170892289			1
GO:0007186	G-protein coupled receptor signaling pathway	51	0.3911849222	0.0107045206	1	Sst Chodl	0.6444599391	0.000703015			1
GO:0007270	neuron-neuron synaptic transmission	40	0.3827476038	0.0107068713	1	CelltypeNonSpecific	0.4097523962	0.0494935757			1
GO:0030029	actin filament-based process	12	0.2834261838	0.0107197401	1	Sst Cdk6	0.556174559	0.5087128105			1
GO:0033177	proton-transporting two-sector ATPase complex, proton-transporting domain	13	0.295241344	0.0107219955	1	CelltypeNonSpecific	0.2218269535	0.0005271832			1
GO:0000323	lytic vacuole	49	0.6077969649	0.0107247208	1	Oligo 9630013A20Rik	0.4383931087	0.1448056977	lytic vacuole, lysosome	GO:0000323, GO:0005764	2
GO:0051649	establishment of localization in cell	97	0.4194890474	0.0107295816	1	L6b Rgs12	0.4517201624	0.1260470117			1
GO:0009116	nucleoside metabolic process	20	0.6666295884	0.0107304404	1	Pvalb Obox3	0.4830923248	0.7960209625			1
GO:0006397	mRNA processing	11	0.7249516441	0.0107406456	1	L6a Car12	0.3452611219	0.079353895			1
GO:0016491	oxidoreductase activity	13	0.7082973207	0.010753309	1	L5a Pde1c	0.3452895419	0.058211827			1
GO:0019439	aromatic compound catabolic process	16	0.6855713597	0.0107686762	1	L4 Arf5	0.4223722276	0.2861895418	aromatic compound catabolic process, nucleobase-containing compound catabolic process, cellular nitrogen compound catabolic process, heterocycle catabolic process	GO:0019439, GO:0034655, GO:0044270, GO:0046700	4
GO:0051051	negative regulation of transport	21	0.3370252174	0.010770734	1	L5b Chrna6	0.5191790251	0.7644362856			1
GO:0006397	mRNA processing	16	0.6855110897	0.0107942909	1	L4 Arf5	0.5038572806	0.9580497545			1
GO:0071310	cellular response to organic substance	34	0.3596525859	0.010795309	1	Vip Mybpc1	0.4896367943	0.8519937727			1
GO:1903311	regulation of mRNA metabolic process	45	0.6093149808	0.010799057	1	CelltypeNonSpecific	0.4932360964	0.8747306268			1
GO:0043065	positive regulation of apoptotic process	120	0.431782267	0.0108063724	1	CelltypeNonSpecific	0.4783576244	0.4187368049	positive regulation of apoptotic process, positive regulation of programmed cell death	GO:0043065, GO:0043068	2
GO:0023056	positive regulation of signaling	34	0.6326602283	0.0108070722	1	L5a Pde1c	0.5855575066	0.1002660906			1
GO:0008285	negative regulation of cell proliferation	17	0.3159193747	0.0108108877	1	L2/3 Ptgs2	0.3565405183	0.0470306935			1
GO:0016787	hydrolase activity	145	0.5657423579	0.0108112452	1	Micro Ctss	0.4799427391	0.4368725802			1
GO:0098655	cation transmembrane transport	30	0.3615841584	0.010816516	1	Pvalb Rspo2	0.4510891089	0.36802707			1
GO:0045893	positive regulation of transcription, DNA-templated	21	0.3299505595	0.0108173909	1	L6a Mgp	0.6239916732	0.0632029239	positive regulation of transcription, DNA-templated, positive regulation of RNA metabolic process, positive regulation of RNA biosynthetic process, positive regulation of nucleic acid-templated transcription	GO:0045893, GO:0051254, GO:1902680, GO:1903508	4
GO:0000228	nuclear chromosome	18	0.6769858411	0.0108186365	1	L6a Car12	0.4518838493	0.488800425	nuclear chromosome, nuclear chromosome part	GO:0000228, GO:0044454	2
GO:0019904	protein domain specific binding	25	0.6500613497	0.0108250977	1	Sncg	0.5117791411	0.8418328875			1
GO:0009141	nucleoside triphosphate metabolic process	13	0.7056376295	0.0108258687	1	Pvalb Obox3	0.5064527084	0.9366726398			1
GO:0033267	axon part	25	0.3510505837	0.0108489154	1	L4 Arf5	0.4945136187	0.9254946372			1
GO:0044708	single-organism behavior	20	0.3321212121	0.0108800312	1	Sst Chodl	0.6675757576	0.0110240282			1
GO:0042063	gliogenesis	24	0.6546025953	0.0108800813	1	Oligo Opalin	0.6095904298	0.0710952177			1
GO:0050767	regulation of neurogenesis	48	0.6095135195	0.0108858513	1	Astro Aqp4	0.5450188387	0.2953020915			1
GO:0007044	cell-substrate junction assembly	16	0.6842699746	0.0108862449	1	CelltypeNonSpecific	0.5848922004	0.2407931779			1
GO:0042886	amide transport	72	0.4123628147	0.0108931576	1	CelltypeNonSpecific	0.4264803457	0.0326840548			1
GO:0051049	regulation of transport	57	0.397308806	0.0109043656	1	Sst Tacstd2	0.4782490206	0.5899689022			1
GO:0044430	cytoskeletal part	32	0.6354993386	0.0109080726	1	Pvalb Wt1	0.4760251323	0.6528709216			1
GO:1903305	regulation of regulated secretory pathway	24	0.3493987074	0.0109095749	1	CelltypeNonSpecific	0.4498304726	0.3964767782			1
GO:0031988	membrane-bounded vesicle	173	0.5628891429	0.0109113281	1	Astro Aqp4	0.4933942857	0.7893075564			1
GO:0016070	RNA metabolic process	110	0.5801721955	0.0109181131	1	L6b Serpinb11	0.4470752089	0.0929338001			1
GO:0009986	cell surface	81	0.4172871479	0.0109243479	1	CelltypeNonSpecific	0.4936353209	0.8447767971			1
GO:0043269	regulation of ion transport	25	0.3481558442	0.010940288	1	Pvalb Wt1	0.5240519481	0.6874417317			1
GO:0045202	synapse	14	0.2903014417	0.0109487707	1	Vip Parm1	0.2090432503	0.0004126432			1
GO:0010647	positive regulation of cell communication	35	0.6307100086	0.0109505291	1	L5a Pde1c	0.5812232678	0.1139472391			1
GO:0032940	secretion by cell	22	0.3384966988	0.0110005949	1	Vip Sncg	0.5683087862	0.2824350482			1
GO:0016053	organic acid biosynthetic process	16	0.6865366089	0.0110035273	1	Pvalb Rspo2	0.5674373796	0.3582625172	organic acid biosynthetic process, carboxylic acid biosynthetic process	GO:0016053, GO:0046394	2
GO:0030855	epithelial cell differentiation	17	0.6811265047	0.0110094933	1	Pvalb Rspo2	0.536111742	0.6126831169			1
GO:0046058	cAMP metabolic process	16	0.3144582245	0.011011906	1	L5b Chrna6	0.4919223238	0.9122930081			1
GO:0098796	membrane protein complex	27	0.3536408471	0.0110124513	1	Pvalb Wt1	0.4068271927	0.1056332968			1
GO:0060255	regulation of macromolecule metabolic process	164	0.5706701547	0.0110183155	1	L6a Car12	0.4933253828	0.8104983061			1
GO:0090304	nucleic acid metabolic process	134	0.5768127282	0.0110264531	1	Igtp	0.4573552426	0.1582465865			1
GO:0045596	negative regulation of cell differentiation	57	0.6001263276	0.0110397721	1	OPC Pdgfra	0.5893533898	0.0233314437			1
GO:0033036	macromolecule localization	114	0.573963821	0.0110635868	1	Astro Aqp4	0.5163884481	0.5735851218			1
GO:0045935	positive regulation of nucleobase-containing compound metabolic process	27	0.3531082705	0.0110775723	1	L5b Cdh13	0.4442259369	0.3350804222			1
GO:1901293	nucleoside phosphate biosynthetic process	65	0.4080812585	0.0110780876	1	CelltypeNonSpecific	0.4082051282	0.011187			1
GO:0008380	RNA splicing	12	0.7142210145	0.0110849006	1	L6a Syt17	0.2747584541	0.0075687179			1
GO:0045595	regulation of cell differentiation	24	0.3449074074	0.0110921088	1	L5b Cdh13	0.5304580897	0.618500106			1
GO:0031344	regulation of cell projection organization	15	0.3139431616	0.0111087719	1	L5 Ucma	0.4634769094	0.6185903315			1
GO:0005912	adherens junction	18	0.6751277139	0.0111222465	1	L6b Rgs12	0.4962484036	0.9570779825			1
GO:2000112	regulation of cellular macromolecule biosynthetic process	99	0.5841065831	0.011126701	1	Igtp	0.4968338558	0.9242256074			1
GO:0005829	cytosol	29	0.3441166015	0.0111327242	1	Pvalb Gpx3	0.3462495556	0.0122888867			1
GO:0031981	nuclear lumen	92	0.5844461698	0.0111353385	1	L2 Ngb	0.4134575569	0.0092831835			1
GO:0007187	G-protein coupled receptor signaling pathway, coupled to cyclic nucleotide second messenger	16	0.3163046925	0.0111364499	1	CelltypeNonSpecific	0.537392993	0.6054320315	G-protein coupled receptor signaling pathway, coupled to cyclic nucleotide second messenger, adenylate cyclase-modulating G-protein coupled receptor signaling pathway	GO:0007187, GO:0007188	2
GO:0031175	neuron projection development	45	0.3866444073	0.0111468049	1	Smad3	0.461213133	0.3852984151			1
GO:0016568	chromatin modification	20	0.6675704989	0.0111491801	1	L6a Car12	0.4279826464	0.275584794			1
GO:0005774	vacuolar membrane	26	0.6430284344	0.0111516058	1	Micro Ctss	0.5348673442	0.536288967			1
GO:0007154	cell communication	60	0.3671957672	0.0111649666	1	Vip Parm1	0.498015873	0.971745418			1
GO:0043269	regulation of ion transport	16	0.3116638796	0.0111776257	1	L5a Hsd11b1	0.4303929766	0.3488650365			1
GO:0006898	receptor-mediated endocytosis	18	0.6742158426	0.0111778734	1	Oligo 9630013A20Rik	0.5483785221	0.4812758204			1
GO:0006874	cellular calcium ion homeostasis	12	0.2870268284	0.0111803726	1	Pvalb Obox3	0.4222712238	0.3546617786			1
GO:0090087	regulation of peptide transport	57	0.4021054886	0.0111909852	1	CelltypeNonSpecific	0.4074368382	0.0164612027			1
GO:0007155	cell adhesion	15	0.3	0.0112440965	1	Ndnf Cxcl14	0.5588235294	0.4572389148	cell adhesion, biological adhesion	GO:0007155, GO:0022610	2
GO:0022411	cellular component disassembly	20	0.6673535792	0.0112543169	1	L6a Car12	0.4327548807	0.3086833036			1
GO:0043233	organelle lumen	113	0.5780601947	0.0112545497	1	L2 Ngb	0.4100516779	0.0034916915	organelle lumen, intracellular organelle lumen	GO:0043233, GO:0070013	2
GO:0008284	positive regulation of cell proliferation	13	0.2869612657	0.0112578195	1	Vip Gpc3	0.5668303328	0.4278505747			1
GO:0005525	GTP binding	11	0.2770486556	0.0112778591	1	L5 Ucma	0.4185339309	0.3547937939	GTP binding, guanyl nucleotide binding, guanyl ribonucleotide binding	GO:0005525, GO:0019001, GO:0032561	3
GO:0072358	cardiovascular system development	47	0.610481993	0.0112821998	1	L6b Rgs12	0.5301285527	0.4897457869	cardiovascular system development, circulatory system development	GO:0072358, GO:0072359	2
GO:0007267	cell-cell signaling	56	0.3963585434	0.0112934934	1	Sst Chodl	0.5289060068	0.4800282176			1
GO:0043195	terminal bouton	32	0.3700505895	0.0113060013	1	CelltypeNonSpecific	0.3804075048	0.0197427392			1
GO:0006935	chemotaxis	50	0.6068533333	0.0113300536	1	Astro Aqp4	0.5497066667	0.2388584096	chemotaxis, taxis	GO:0006935, GO:0042330	2
GO:0010646	regulation of cell communication	80	0.4117886179	0.0113339995	1	Sst Tacstd2	0.5459603659	0.1871087177			1
GO:0010628	positive regulation of gene expression	66	0.5947775629	0.0113501933	1	Sncg	0.5523483609	0.1620537302			1
GO:0048489	synaptic vesicle transport	40	0.3837060703	0.0113653486	1	CelltypeNonSpecific	0.3849760383	0.0122930991	synaptic vesicle transport, establishment of synaptic vesicle localization	GO:0048489, GO:0097480	2
GO:0044265	cellular macromolecule catabolic process	30	0.6353767561	0.0113741596	1	SMC Myl9	0.3471264368	0.0042612289			1
GO:0042995	cell projection	141	0.4338528058	0.0113792563	1	L4 Arf5	0.4951707727	0.8535182981			1
GO:0031056	regulation of histone modification	11	0.7217661193	0.0113849398	1	Pvalb Obox3	0.4865839007	0.8787457689			1
GO:0007389	pattern specification process	20	0.6659332322	0.011404844	1	L5b Tph2	0.5320940819	0.6249243247			1
GO:0010001	glial cell differentiation	23	0.6567116927	0.011407288	1	Oligo Opalin	0.628957366	0.0373654134			1
GO:0007219	Notch signaling pathway	32	0.6297701562	0.0114192113	1	CelltypeNonSpecific	0.5304732314	0.5525532257			1
GO:1901360	organic cyclic compound metabolic process	33	0.6382378472	0.01144903	1	L6a Sla	0.5875651042	0.1093702259			1
GO:0060537	muscle tissue development	13	0.2946674839	0.0114509245	1	Sst Chodl	0.6153846154	0.1554540755			1
GO:0008064	regulation of actin polymerization or depolymerization	20	0.3350510204	0.0114700896	1	Micro Ctss	0.5147959184	0.8208831247	regulation of actin polymerization or depolymerization, regulation of actin filament length	GO:0008064, GO:0030832	2
GO:0051962	positive regulation of nervous system development	13	0.2950530035	0.0114758053	1	L5 Ucma	0.5815438978	0.3147632838			1
GO:0003713	transcription coactivator activity	11	0.722905915	0.01150534	1	L6b Serpinb11	0.3822945613	0.182259062			1
GO:0040007	growth	18	0.3234183192	0.0115060919	1	Sst Cdk6	0.5587031791	0.4012959386			1
GO:0000902	cell morphogenesis	92	0.5808922869	0.011514527	1	Astro Aqp4	0.5179777696	0.57455762			1
GO:0043230	extracellular organelle	142	0.5671684451	0.0115168552	1	Astro Aqp4	0.521722561	0.4139384538	extracellular organelle, extracellular vesicle	GO:0043230, GO:1903561	2
GO:0051493	regulation of cytoskeleton organization	17	0.6793226381	0.0115243373	1	Sncg	0.4827094474	0.8079819709			1
GO:0034703	cation channel complex	15	0.3078481013	0.0115303657	1	Pvalb Wt1	0.4810126582	0.8036512914			1
GO:0005887	integral component of plasma membrane	80	0.4134069401	0.0115316925	1	L6b Rgs12	0.5779968454	0.0228845752			1
GO:0050803	regulation of synapse structure or activity	11	0.2755292653	0.0115431126	1	L2/3 Ptgs2	0.3409090909	0.0735108599			1
GO:0001101	response to acid chemical	19	0.669122807	0.0115582567	1	Pvalb Obox3	0.5403508772	0.5470480775			1
GO:0034109	homotypic cell-cell adhesion	15	0.6925603865	0.0115928535	1	L5a Tcerg1l	0.6170048309	0.1251931382			1
GO:0005874	microtubule	11	0.7224025974	0.0115928661	1	Sst Chodl	0.4743867244	0.7719624978			1
GO:0005634	nucleus	168	0.5726627219	0.0115968584	1	Igtp	0.4032189349	0.0007733887			1
GO:0055085	transmembrane transport	75	0.4121484992	0.0115990796	1	Pvalb Obox3	0.5470221169	0.1767227305			1
GO:0044463	cell projection part	11	0.27216262	0.0116650109	1	Sst Myh8	0.405985319	0.2988577343			1
GO:0044085	cellular component biogenesis	176	0.5600450496	0.0116708694	1	SMC Myl9	0.4162849261	0.0004378399			1
GO:0001932	regulation of protein phosphorylation	35	0.3728651237	0.011676056	1	Sst Tacstd2	0.6272944932	0.0115713718			1
GO:0008152	metabolic process	106	0.6111111111	0.0116899124	1	Vip Chat	0.4819315844	0.6826915574			1
GO:0048839	inner ear development	22	0.3442878595	0.0117117058	1	CelltypeNonSpecific	0.5472161257	0.4447081104			1
GO:0022612	gland morphogenesis	17	0.6785365487	0.0117132654	1	Astro Aqp4	0.6125760649	0.1120133549			1
GO:0048037	cofactor binding	14	0.6963599781	0.0117209924	1	OPC Pdgfra	0.4418328151	0.4555415437			1
GO:0051348	negative regulation of transferase activity	109	0.4290766644	0.0117322237	1	CelltypeNonSpecific	0.3825517235	3.00232916294872E-05			1
GO:0098797	plasma membrane protein complex	19	0.3288464127	0.0117452441	1	Pvalb Wt1	0.4852604657	0.8289188956			1
GO:0001933	negative regulation of protein phosphorylation	86	0.4204898501	0.0117721578	1	CelltypeNonSpecific	0.5061042741	0.8467006914			1
GO:0098590	plasma membrane region	29	0.3608195902	0.0117799013	1	L2 Ngb	0.6006996502	0.0684358101			1
GO:0048169	regulation of long-term neuronal synaptic plasticity	11	0.2803533915	0.0117821432	1	CelltypeNonSpecific	0.4843592621	0.8577861157			1
GO:0055085	transmembrane transport	13	0.2880404267	0.0117914173	1	Sst Cbln4	0.510668164	0.9016485462			1
GO:0008284	positive regulation of cell proliferation	18	0.3257119936	0.0118040266	1	Sst Tacstd2	0.5780184517	0.2598536732			1
GO:0090304	nucleic acid metabolic process	128	0.5754215543	0.0118222211	1	L6b Serpinb11	0.4403179985	0.0463737893			1
GO:0060271	cilium morphogenesis	11	0.7203455059	0.0118385957	1	SMC Myl9	0.4105020097	0.3067759208			1
GO:0048858	cell projection morphogenesis	26	0.3540433925	0.0118686147	1	Sst Tacstd2	0.3927867005	0.0646021542			1
GO:1904062	regulation of cation transmembrane transport	14	0.3037755102	0.011873367	1	L6b Rgs12	0.5294897959	0.7057675509			1
GO:0032403	protein complex binding	40	0.6178947368	0.011882331	1	Astro Aqp4	0.4869407895	0.7807488387			1
GO:0045184	establishment of protein localization	75	0.5876163129	0.0118929977	1	Astro Aqp4	0.4748746002	0.4708369145			1
GO:0006508	proteolysis	35	0.6291666667	0.0119046992	1	Sst Cdk6	0.4770408163	0.6553453544			1
GO:0030424	axon	13	0.2966092395	0.0119141233	1	L6b Rgs12	0.4771205969	0.7777337267			1
GO:0010942	positive regulation of cell death	17	0.681760474	0.0119227495	1	Pvalb Cpne5	0.5135421075	0.852458618	positive regulation of cell death, positive regulation of programmed cell death	GO:0010942, GO:0043068	2
GO:0050767	regulation of neurogenesis	18	0.3260051495	0.0119288429	1	L5 Ucma	0.5613982967	0.3752145423			1
GO:0043623	cellular protein complex assembly	17	0.6798480158	0.0119310857	1	Oligo Opalin	0.4496200394	0.4816970413			1
GO:0019220	regulation of phosphate metabolic process	25	0.3432911392	0.011964928	1	Vip Mybpc1	0.4058227848	0.1311620555	regulation of phosphate metabolic process, regulation of phosphorus metabolic process	GO:0019220, GO:0051174	2
GO:0031974	membrane-enclosed lumen	115	0.5769138101	0.0119657986	1	L2 Ngb	0.4168656226	0.0065988853			1
GO:0071495	cellular response to endogenous stimulus	130	0.4320974576	0.0119686639	1	SMC Myl9	0.5024242177	0.9286251785			1
GO:0016021	integral component of membrane	152	0.4305341683	0.0119884366	1	Pvalb Rspo2	0.5442374157	0.1096219416			1
GO:0036477	somatodendritic compartment	17	0.3213313795	0.0120303694	1	L5 Ucma	0.428930291	0.3180527908			1
GO:0030424	axon	12	0.2882440476	0.0120322173	1	Sst Tacstd2	0.4541666667	0.5872382883			1
GO:0060322	head development	59	0.5971368762	0.0120562593	1	Oligo 9630013A20Rik	0.5031906273	0.9344475522			1
GO:0051649	establishment of localization in cell	41	0.3780487805	0.0120644106	1	L2/3 Ptgs2	0.4103053435	0.0648853301			1
GO:0034762	regulation of transmembrane transport	17	0.3218411232	0.0120701392	1	L5b Tph2	0.6087613293	0.1254981139	regulation of transmembrane transport, regulation of ion transmembrane transport	GO:0034762, GO:0034765	2
GO:1901566	organonitrogen compound biosynthetic process	11	0.2737843552	0.0120763263	1	Vip Mybpc1	0.5375264271	0.6789360979			1
GO:0005244	voltage-gated ion channel activity	11	0.2789729355	0.0120787512	1	Pvalb Rspo2	0.5515267176	0.5589867443	voltage-gated ion channel activity, voltage-gated channel activity	GO:0005244, GO:0022832	2
GO:0048598	embryonic morphogenesis	39	0.6182642228	0.0120858102	1	Oligo 9630013A20Rik	0.5115935497	0.8058513435			1
GO:0040007	growth	17	0.3197370639	0.0120880613	1	L5b Cdh13	0.4604753076	0.5827764368			1
GO:0007159	leukocyte cell-cell adhesion	16	0.6753719531	0.0120988159	1	L5a Pde1c	0.6440329218	0.0393371469			1
GO:0045177	apical part of cell	15	0.688974359	0.0121012013	1	OPC Pdgfra	0.6025641026	0.1733321905			1
GO:0031328	positive regulation of cellular biosynthetic process	63	0.5958843907	0.0121234054	1	Sncg	0.5314875136	0.4101949574			1
GO:0007267	cell-cell signaling	55	0.4003145796	0.0121282597	1	L5b Chrna6	0.4958015729	0.9160952238			1
GO:0072657	protein localization to membrane	11	0.2796679369	0.0121343698	1	L5b Tph2	0.5824714208	0.3480635701			1
GO:0009986	cell surface	24	0.652270884	0.0121379662	1	Oligo Opalin	0.4800283861	0.742734827			1
GO:0033554	cellular response to stress	16	0.310837766	0.0121460288	1	L6a Mgp	0.5375664894	0.6196928636			1
GO:0032940	secretion by cell	47	0.3906663689	0.0121590729	1	L6b Rgs12	0.4673833296	0.4545899411			1
GO:0050789	regulation of biological process	122	0.3856368564	0.0121592776	1	Vip Mybpc1	0.4642276423	0.4334432341			1
GO:0030855	epithelial cell differentiation	11	0.7219400711	0.0121839109	1	Pvalb Tacr3	0.5737684104	0.4052708874			1
GO:0005929	cilium	15	0.6884955752	0.0121982726	1	Pvalb Obox3	0.5657448378	0.3821913412			1
GO:0044711	single-organism biosynthetic process	79	0.4140843042	0.0122012177	1	L5b Chrna6	0.4515908313	0.1579374061			1
GO:0007613	memory	11	0.2805793055	0.0122084308	1	L4 Arf5	0.4868260339	0.8807686034			1
GO:0007420	brain development	17	0.3202074218	0.0122303239	1	Vip Sncg	0.5386485173	0.5907948077			1
GO:0046873	metal ion transmembrane transporter activity	21	0.3390372483	0.0122451742	1	Sst Tacstd2	0.5494771411	0.441580489			1
GO:0072657	protein localization to membrane	29	0.6362302408	0.0122467925	1	Oligo 9630013A20Rik	0.5881077836	0.1052353637			1
GO:0005125	cytokine activity	11	0.2800669585	0.0122485808	1	Endo Xdh	0.6326937935	0.1307862567			1
GO:0031323	regulation of cellular metabolic process	62	0.3866968808	0.0122553173	1	Vip Mybpc1	0.4875366569	0.783926098			1
GO:0080135	regulation of cellular response to stress	17	0.679144385	0.0122681524	1	Oligo Opalin	0.3884041655	0.1188367431			1
GO:0004871	signal transducer activity	43	0.3852376138	0.012268312	1	Sst Tacstd2	0.5313667736	0.4938909482			1
GO:0033036	macromolecule localization	28	0.354978355	0.012268337	1	L4 Scnn1a	0.3693568336	0.0240756898			1
GO:0051093	negative regulation of developmental process	28	0.359800363	0.0122710722	1	L5 Ucma	0.4618874773	0.4962855501			1
GO:0019953	sexual reproduction	38	0.6194608472	0.0122961915	1	Oligo 9630013A20Rik	0.4664184852	0.4817001261			1
GO:0032956	regulation of actin cytoskeleton organization	30	0.3659450172	0.0122972003	1	Micro Ctss	0.5374914089	0.4839728084			1
GO:0042221	response to chemical	80	0.4051744186	0.0123064251	1	Pvalb Cpne5	0.5776744186	0.0403319071			1
GO:0032993	protein-DNA complex	20	0.6621269841	0.0123073425	1	CelltypeNonSpecific	0.507031746	0.9136375628			1
GO:0050770	regulation of axonogenesis	11	0.2803914633	0.0123135399	1	L5b Chrna6	0.3104586723	0.0307540576			1
GO:0032412	regulation of ion transmembrane transporter activity	42	0.3877648886	0.01233388	1	CelltypeNonSpecific	0.4690811107	0.4906218511			1
GO:0031328	positive regulation of cellular biosynthetic process	27	0.3552933464	0.0123340186	1	L5b Cdh13	0.4437889217	0.3313036133			1
GO:0001501	skeletal system development	30	0.6338872597	0.01233576	1	L4 Arf5	0.5924731183	0.0839425674			1
GO:1901700	response to oxygen-containing compound	19	0.3188259109	0.0123544069	1	Vip Parm1	0.4372469636	0.3874269824			1
GO:0015075	ion transmembrane transporter activity	23	0.3440846342	0.0123619002	1	L5a Tcerg1l	0.3580183202	0.0227274605	ion transmembrane transporter activity, transmembrane transporter activity, substrate-specific transmembrane transporter activity	GO:0015075, GO:0022857, GO:0022891	3
GO:0002521	leukocyte differentiation	13	0.2966798159	0.0123736599	1	L6a Car12	0.6681459566	0.038601838			1
GO:0005887	integral component of plasma membrane	37	0.3745293281	0.0124200323	1	L5a Tcerg1l	0.4432265082	0.2581624652			1
GO:0051239	regulation of multicellular organismal process	67	0.4035072451	0.0124575241	1	Pvalb Wt1	0.5757147209	0.0499146517			1
GO:0043005	neuron projection	56	0.5990743368	0.0124777806	1	Oligo 9630013A20Rik	0.5423286991	0.285851924			1
GO:0032147	activation of protein kinase activity	16	0.3172770701	0.0125032183	1	Smad3	0.3825636943	0.1084987976			1
GO:0008219	cell death	49	0.609762824	0.0125061191	1	Igtp	0.5445118588	0.3113252047	cell death, death	GO:0008219, GO:0016265	2
GO:0005524	ATP binding	12	0.7162698413	0.0125093508	1	Vip Chat	0.410218254	0.3006186473			1
GO:0044249	cellular biosynthetic process	55	0.3833806818	0.0125136008	1	Vip Mybpc1	0.5069602273	0.8826444958			1
GO:0016887	ATPase activity	14	0.6968344156	0.012514438	1	L5b Cdh13	0.5071022727	0.9291874771			1
GO:0009719	response to endogenous stimulus	26	0.34688878	0.0125534878	1	Vip Mybpc1	0.5109015189	0.8603937202			1
GO:0034340	response to type I interferon	17	0.6627134725	0.01257302	1	SMC Myl9	0.4570920304	0.5106414284			1
GO:0031175	neuron projection development	34	0.3731131644	0.0125776822	1	Sncg	0.4641844296	0.4813898504			1
GO:0016887	ATPase activity	22	0.6561350499	0.0125874593	1	L6b Rgs12	0.5082107199	0.8959966824			1
GO:0033555	multicellular organismal response to stress	15	0.3136185948	0.0126273052	1	CelltypeNonSpecific	0.5075752773	0.9193640002			1
GO:0007264	small GTPase mediated signal transduction	15	0.3091111111	0.0126340371	1	L5a Hsd11b1	0.4075555556	0.2274267035			1
GO:0098655	cation transmembrane transport	41	0.3849102728	0.0126468739	1	Pvalb Obox3	0.5465720318	0.3130408798			1
GO:0060284	regulation of cell development	35	0.374759559	0.0126475625	1	Smad3	0.4692470091	0.5405769381			1
GO:1901137	carbohydrate derivative biosynthetic process	29	0.3604829633	0.0126633588	1	L5b Cdh13	0.5883556738	0.1144425692			1
GO:0006310	DNA recombination	14	0.6937302351	0.0126791395	1	L4 Arf5	0.5970713598	0.2117524082			1
GO:0031226	intrinsic component of plasma membrane	103	0.4259594133	0.0126899896	1	L4 Arf5	0.4964838256	0.9059089289			1
GO:0070469	respiratory chain	61	0.4069676086	0.0126940648	1	CelltypeNonSpecific	0.2386514034	2.5345571049469E-12			1
GO:0044459	plasma membrane part	74	0.41104789	0.0127201779	1	Smad3	0.520649597	0.5631756826			1
GO:0051726	regulation of cell cycle	24	0.6505431093	0.0127226055	1	Sst Chodl	0.4750509165	0.6801089886			1
GO:0098662	inorganic cation transmembrane transport	26	0.3552213994	0.0127237952	1	Pvalb Rspo2	0.4803536346	0.7357246226			1
GO:0034333	adherens junction assembly	16	0.6802869372	0.0127281322	1	CelltypeNonSpecific	0.5762523779	0.2920610516			1
GO:0006950	response to stress	50	0.3803007519	0.0127306902	1	Vip Mybpc1	0.4252631579	0.119979308			1
GO:0021782	glial cell development	16	0.6834725537	0.0127311788	1	Oligo Opalin	0.6636336516	0.0263023369			1
GO:0043230	extracellular organelle	183	0.5583172578	0.0127541483	1	Oligo 9630013A20Rik	0.4938727309	0.7936608635	extracellular organelle, extracellular membrane-bounded organelle, extracellular exosome, extracellular vesicle	GO:0043230, GO:0065010, GO:0070062, GO:1903561	4
GO:0051093	negative regulation of developmental process	23	0.6539286411	0.0127628508	1	L6b Serpinb11	0.5857867031	0.1652764775			1
GO:0006029	proteoglycan metabolic process	11	0.2819752225	0.012770162	1	L4 Arf5	0.4577735125	0.6298930074			1
GO:0044456	synapse part	20	0.3345833333	0.0127759608	1	Vip Sncg	0.5529166667	0.4261345522			1
GO:0055080	cation homeostasis	17	0.6771695881	0.0128067895	1	L6a Syt17	0.5864071406	0.2249130486			1
GO:0045664	regulation of neuron differentiation	20	0.3366185897	0.0128125049	1	Smad3	0.4314102564	0.2962373897			1
GO:0045185	maintenance of protein location	14	0.6933962264	0.0128204634	1	SMC Myl9	0.3424528302	0.0426301644			1
GO:0051641	cellular localization	194	0.5569997657	0.0128403775	1	SMC Myl9	0.4371134021	0.0060482486			1
GO:0006112	energy reserve metabolic process	11	0.7183878445	0.0128718028	1	Endo Xdh	0.5825392738	0.3474162919			1
GO:0051270	regulation of cellular component movement	33	0.6282702804	0.0128729443	1	Sncg	0.4936476567	0.9023102937			1
GO:0006369	termination of RNA polymerase II transcription	19	0.6652524679	0.0128734753	1	CelltypeNonSpecific	0.5196011291	0.7680626255			1
GO:0022607	cellular component assembly	175	0.5593198792	0.0129268746	1	SMC Myl9	0.4176894963	0.0005621568			1
GO:0061448	connective tissue development	17	0.323697479	0.0129279747	1	Endo Xdh	0.6042857143	0.1415302557			1
GO:0010562	positive regulation of phosphorus metabolic process	16	0.3066588785	0.0129607727	1	Vip Parm1	0.3639018692	0.0804520881	positive regulation of phosphorus metabolic process, positive regulation of phosphate metabolic process	GO:0010562, GO:0045937	2
GO:0005102	receptor binding	22	0.3425492034	0.0129647653	1	Pvalb Wt1	0.4615159325	0.5441032064			1
GO:0031323	regulation of cellular metabolic process	35	0.6332497911	0.0129698276	1	L6a Sla	0.5534670008	0.3193557652			1
GO:1902589	single-organism organelle organization	108	0.5753433574	0.0129727536	1	Sncg	0.4738983271	0.3894852567			1
[truncated: 35,319 more rows]
