# Supplementary material for: Age-Related Gene Expression in the Frontal Cortex Suggests Synaptic Function Changes in Specific Inhibitory Neuron Subtypes
Source: Front Aging Neurosci. 2017 May 29;9:162. doi: 10.3389/fnagi.2017.00162 (PMC5446995; doi:10.3389/fnagi.2017.00162)
Supplement: Supplementary file 2 [file Table_2.csv]

gene_symbol	p	q	direction	SstCdk6EnrichmentZ
CALB1	3.69062543271346E-55	8.29857632020248E-52	Down-regulated	2.2865149576
CACNA1G	4.28324537844857E-38	1.52070239866077E-35	Down-regulated	3.364792567
CHRNA2	1.32120997402096E-36	4.05111003700941E-34	Down-regulated	4.6129782311
SST	9.13946305722632E-31	1.58081464862469E-28	Down-regulated	2.6064301558
GRIK3	1.20414207567883E-25	1.20040508303017E-23	Down-regulated	2.5145968363
SLC1A6	1.21905030061516E-24	1.14743818295576E-22	Down-regulated	2.0162989873
ADCY2	1.06703568750757E-19	5.98160698285058E-18	Down-regulated	2.8564549297
KCNQ3	7.2526749450074E-18	3.32817194698673E-16	Down-regulated	2.146821208
KCNA6	7.93918575603084E-18	3.60412987398327E-16	Down-regulated	2.0340124973
RELN	7.52131841075924E-17	2.95551302288417E-15	Down-regulated	2.5413009979
PDYN	6.2288250278862E-10	9.31523377338391E-09	Down-regulated	5.5154012791
KCNMB4	1.74856053262846E-08	2.09258542275589E-07	Down-regulated	2.1181803954
ADCY7	3.586263961282E-08	4.04769792439843E-07	Down-regulated	3.4831891034
PARK2	3.9284159854837E-07	3.63342569918801E-06	Down-regulated	2.9044429557
SLC29A1	4.37415894407792E-06	3.25913633087436E-05	Down-regulated	2.1429057984
SHISA6	5.91638845427185E-05	0.0003459403	Down-regulated	3.9054622881
PTGER4	0.0108892757	0.0353964613	Down-regulated	4.9460480529
GRM1	0.0153674584	0.0472846671	Down-regulated	3.1600934157
GALR3	0.1286558493	0.2581664276	Down-regulated	6.8277587844
UNC13C	0.2994352085	0.4707707569	Down-regulated	4.4598671199
ADCY6	0.4361756611	0.6037547165	Down-regulated	3.5920690427
KCNQ4	0.5260966997	0.6787771062	Down-regulated	3.0361992848
OPRK1	0.5837853932	0.7244419875	Down-regulated	5.1309872885
MYCBPAP	0.1564479598	0.298345021	Up-regulated	4.5682861868
ACHE	0.1076302906	0.2254309863	Up-regulated	2.0645135515
